# Supplementary material for: Trophectoderm mechanics direct epiblast shape upon embryo implantation
Source: Cell Rep. 2021 Jan 19;34(3):108655. doi: 10.1016/j.celrep.2020.108655 (PMC7816124; doi:10.1016/j.celrep.2020.108655)
Supplement: Table S1. Raw data of analyses carried out related to Figures 1-6, S1-S3, and S5 [file mmc2.xlsx]

## Sheet: Tissue Shape&Interface Analyses
	stage	interface in um	diameter interface in um	total tissue curvature	relative interface (length/diameter)	cell numbers pTE	cell numbers EPI	Epiblast Height	Epiblast Width	Epiblast height/width	Epiblast total Area	Epiblast Circularity	pTE total height	pTE total height	pTE total height	pTE total height average	pTE total aspect ratio	perimeter of Epiblast	Percentage of coverage	Pushing Distance	height Epiblast & pTE
10092018_003	cup	44.011	42.409	164.8	1.03778	57	60	57.734	69.226	0.833993	3759.44	0.871	30.47	33.444	36.076	33.33	0.757311	234.381	18.7775	62.12	95.024
10092018_004	cup	32.817	28.057	170.082	1.16965	66	50	69.121	52.11	1.32644	3160.4	0.93	37.845	37.222	29.777	34.948	1.06494	206.736	15.8739	81.322	104.414
10092018_005	cup	34.466	29.386	171.674	1.17287	51	45	56.675	49.676	1.14089	2876.12	0.944	32.966	40.008	25.078	32.684	0.948297	196.213	17.5656	74.89	99.604
10092018_006	cup	27.955	25.645	166.475	1.09008	58	56	69.112	53.843	1.28358	3565.54	0.943	28.124	31.543	28.247	29.3047	1.04828	218.624	12.7868	69.589	101.714
11062018_005	cuboidal	73.145	57.313	111.948	1.27624	22	33	42.481	54.491	0.779597	1854.28	0.9	7.778	4.815	11.595	8.06267	0.110229	159.402	45.8871	14.699	46.958
11062018_008	cuboidal	71.978	59.586	114.869	1.20797	37	36	41.068	59.228	0.693388	2035.09	0.802	8.597	7.065	5.031	6.89767	0.0958302	180.487	39.8799	17.958	39.777
11062018_010	early-middle	72.774	59.223	121.257	1.22881	18	26	29.405	64.296	0.457338	1252.72	0.867	5.186	5.027	4.815	5.00933	0.0688341	137.673	52.86	14.095	38.403
11062018_012	cuboidal	95.67	63.432	92.191	1.50823	43	48	45.992	60.416	0.761255	2472.76	0.963	7.536	8.185	5.49	7.07033	0.0739033	180.537	52.9919	22.304	62.647
11062018_013	cuboidal	89.623	65.271	113.865	1.37309	30	27	30.983	55.838	0.554873	1543.42	0.818	8.227	6.549	6.166	6.98067	0.0778892	158.122	56.6797	12.066	37.273
13092018_011	columnar-cuboidal	34.356	34.215	165.202	1.00412	61	59	62.335	60.673	1.02739	3291.07	0.519	12.666	21.837	14.452	16.3183	0.474978	221.462	15.5133	60.376	81.093
13092018_014	cup	66.184	55.22	151.276	1.19855	50	52	61.466	60.662	1.01325	3181.88	0.917	16.027	25.776	20.726	20.843	0.314925	206.782	32.0067	50.758	86.868
13092018_016	columnar	74.397	63.119	122.649	1.17868	43	41	52.747	61.645	0.855657	2435.91	0.763	15.072	15.118	10.636	13.6087	0.18292	185.365	40.1354	36.706	63.963
15122017_004	E5.0	45.851	44.885	172.151	1.02152	69	52	46.1	53.027	0.869368	2372.92	0.829	34.622	31.635	29.939	32.0653	0.699338	183.098	25.0418	73.194	73.194
15122017_005	E5.0	41.348	40.323	157.62	1.02542	71	67	46.728	46.989	0.994446	2734.37	0.937	53.473	47.179	40.607	47.0863	1.13878	192.051	21.5297	91.327	98.162
15122017_006	cup	24.123	24.384	129.174	0.989296	n/a	51	37.636	47.787	0.787578	2145.91	0.877	24.155	40.575	34.809	33.1797	1.37544	169.914	14.1972	56.965	64.852
15122017_007	E5.0	50.473	46.135	167.734	1.09403	61	53	47.584	56.736	0.838691	2244.81	0.881	36.314	30.116	39.326	35.252	0.698433	173.084	29.161	68.313	79.222
15122017_011	cup	27.311	26.547	157.157	1.02878	62	45	50.404	60.273	0.836262	2832.39	0.927	24.804	33.048	27.846	28.566	1.04595	197.895	13.8008	63.545	84.669
15122017_013	E5.0	43.858	41.843	161.751	1.04816	78	73	59.308	68.267	0.868765	3497.86	0.937	49.743	43.85	36.01	43.201	0.98502	215.794	20.324	102.935	114.559
15122017_014	E5.0	30.428	29.038	158.486	1.04787	58	63	48.151	48.299	0.996936	2311.46	0.883	31.897	34.782	28.843	31.8407	1.04643	181.188	16.7936	70.391	81.263
17092018_002	cuboidal-early	74.442	58.789	118.41	1.26626	23	28	58.739	31.299	1.87671	1343.13	0.752	5.798	7.286	7.158	6.74733	0.0906388	149.458	49.808	6.278	38.999
17092018_004	cuboidal	121.991	62.443	80.772	1.95364	29	40	58.296	39.198	1.48722	2235.15	0.72	6.944	7.158	7.474	7.192	0.0589552	193.233	63.1316	0	41.207
17092018_005	cuboidal-early	93.494	62.711	109.312	1.49087	18	34	54.949	29.562	1.85877	1884.88	0.785	6.128	8.532	6.46	7.04	0.0752989	171.004	54.6736	2.407	40.196
17092018_008	cuboidal	85.834	60.059	102.931	1.42916	23	31	54.617	34.939	1.56321	1558.72	0.849	6.166	6.809	6.894	6.623	0.0771606	154.437	55.5787	7.238	42.642
17092018_010	cuboidal	134.732	84.926	89.182	1.58646	30	49	82.051	40.173	2.04244	2792.2	0.714	4.306	9.879	5.186	6.457	0.0479248	220.922	60.9862	3.472	54.312
17092018_011	cuboidal	84.625	59.27	98.628	1.42779	26	34	59.223	28.988	2.04302	1348.93	0.727	5.615	9.641	7.838	7.698	0.090966	151.93	55.7	5.383	40.066
17092018_012	cuboidal	98.29	73.615	110.073	1.33519	31	40	73.052	38.996	1.87332	1879.09	0.679	6.894	5.447	7.613	6.65133	0.0676705	185.451	53.0005	6.128	39.516
17092018_013	cuboidal	101.871	76.196	126.158	1.33696	30	37	75.657	35.658	2.12174	2426.17	0.769	5.49	6.549	6.333	6.124	0.0601152	194.49	52.3785	7.49	46.426
17092018_014	cuboidal	67.33	58.296	141.049	1.15497	35	34	63.086	46.593	1.35398	2164.22	0.886	8.956	8.878	7.365	8.39967	0.124754	174.264	38.6368	33.888	57.151
17092018_015	cuboidal-early	71.828	53.743	104.772	1.33651	19	31	43.087	29.13	1.47913	1768.8	0.847	10.708	8.633	5.677	8.33933	0.116101	161.115	44.5818	14.307	42.733
17092018_016	cuboidal	63.346	44.478	109.375	1.42421	n/a	29	46.315	31.516	1.46957	1316.67	0.847	6.344	11.58	6.641	8.18833	0.129264	139.607	45.3745	10.915	40.785
17092018_017	cuboidal	72.487	52.901	132.087	1.37024	30	31	65.411	30.135	2.1706	1982.82	0.776	7.098	6.821	6.47	6.79633	0.0937593	177.688	40.7945	4.963	39.445
17092018_018	cuboidal	74.271	52.56	113.74	1.41307	20	33	50.728	30.025	1.68953	1448.84	0.777	6.033	5.955	5.383	5.79033	0.0779622	155.914	47.6359	9.737	39.236
17092018_020	cuboidal	78.035	67.614	150.822	1.15412	21	29	61.81	19.409	3.18461	1312.53	0.677	8.071	9.299	5.118	7.496	0.0960595	168.311	46.3636	10.371	32.129
17092018_022	columnar	71.922	50.115	108.31	1.43514	36	35	45.864	46.765	0.980733	1881.17	0.876	5.615	12.528	6.944	8.36233	0.116269	167.254	43.0017	14.484	51.056
17092018_024	cuboidal	119.279	48.191	61.404	2.47513	26	41	52.647	48.117	1.09415	2244.03	0.925	5.814	9.891	4.461	6.722	0.0563553	177.294	67.2775	3.125	60.704
19122017_006_pHis	E5.0	61.328	61.711	151.663	0.993794	68	76	52.666	79.534	0.662182	4045.56	0.817	35.391	38.502	36.548	36.8137	0.600275	254.132	24.1323	82.408	95.695
19122017_pHIS_003	E5.0	56.209	56.091	171.555	1.0021	69	72	57.742	60.983	0.946854	3738.86	0.822	52.091	47.813	51.71	50.538	0.899109	231.466	24.2839	94.649	113.406
19122017_pHis_004	E5.0	53.768	51.793	175.646	1.03813	60	56	50.366	68.311	0.737304	3096.41	0.891	37.291	38.025	33.552	36.2893	0.674924	211.969	25.366	78.797	93.33
19122017_pHis_007	E5.0	56.064	52.909	146.683	1.05963	59	56	51.229	67.47	0.759286	3012.86	0.889	38.58	42.976	45.83	42.462	0.757384	219.678	25.521	86.944	92.173
19122017_pMyo_003	E5.0	50.303	45.658	154.844	1.10173	56	55	55.08	49.302	1.1172	2913.28	0.907	55.829	46.556	35.727	46.0373	0.915201	213.277	23.5858	76.877	101.23
19122017_pMyo_004	E5.0	45.086	42.408	155.826	1.06315	64	39	47.073	52.102	0.903478	2084.69	0.863	40.781	31.898	36.544	36.4077	0.807516	179.568	25.108	63.964	91.785
20092018_002	cuboidal	92.621	54.633	84.162	1.69533	25	32	29.173	55.193	0.528563	1349.07	0.715	4.943	7.252	7.767	6.654	0.0718412	151.265	61.231	2.348	32.689
20092018_003	cuboidal	131.548	51.499	51.866	2.55438	29	30	56.447	45.702	1.23511	2340.63	0.84	5.49	13.352	3.405	7.41567	0.0563723	185.15	71.0494	7.763	67.834
20092018_004	cuboidal	85.816	74.783	135.652	1.14753	46	42	76.323	51.544	1.48073	2879.83	0.825	8.878	12.425	13.863	11.722	0.136595	215.374	39.8451	26.773	60.909
20092018_005	cuboidal	114.588	75.836	107.957	1.511	38	48	76.855	39.437	1.9488	2625.76	0.814	8.852	14.871	5.818	9.847	0.085934	202.41	56.6118	11.332	52.319
20092018_006	cuboidal	103.807	82.905	131.51	1.25212	30	43	34.127	83.333	0.409526	2566.18	0.727	5.818	5.318	5.877	5.671	0.0546302	209.694	49.504	10.766	36.709
20092018_007	cuboidal	68.944	52.622	132.712	1.31017	45	45	69.226	45.598	1.51818	2792.9	0.908	7.365	14.364	14.699	12.1427	0.176124	199.126	34.6233	27.725	60.184
20092018_009	cuboidal	82.14	52.115	108.908	1.57613	36	46	54.381	49.034	1.10905	2200.38	0.871	6.478	13.888	16.455	12.2737	0.149424	178.273	46.0754	25.968	60.328
20092018_010	columnar	76.344	59.43	112.012	1.2846	38	33	51.056	47.617	1.07222	1791.69	0.837	4.439	10.603	22.09	12.3773	0.162126	162.77	46.903	21.884	52.144
20092018_011	cuboidal	90.573	75.431	124.355	1.20074	26	42	66.549	33.057	2.01316	1682.74	0.713	6.689	7.109	4.815	6.20433	0.0685009	169.775	53.3488	2.568	42.427
20092018_012	cup	77.029	49.787	111.866	1.54717	53	42	51.856	49.769	1.04193	2293.34	0.921	14.021	30.409	18.876	21.102	0.273949	178.594	43.1308	41.401	83.965
20092018_013	cup	56.035	47.551	166.577	1.17842	65	58	64.019	55.811	1.14707	2954.01	0.922	17.526	17.989	16.398	17.3043	0.308813	200.347	27.969	52.566	72.113
20092018_014	cuboidal	61.706	52.971	131.241	1.1649	26	23	34.859	52.195	0.667861	1281.7	0.827	9.261	5.818	14.667	9.91533	0.160687	137.057	45.0221	19.223	32.744
20092018_015	cup	54.395	47.94	160.677	1.13465	68	n/a	48.255	64.11	0.752691	3030.51	0.831	32.355	36.825	28.988	32.7227	0.601575	209.959	25.9074	68.69	104.043
20092018_017	cup	52.146	50.17	179.083	1.03939	76	n/a	60.051	57.416	1.04589	3076.64	0.821	10.053	7.158	8.852	8.68767	0.166603	205.088	25.4262	75.264	103.365
20100224_001	cup	43.26	40.424	133.433	1.07016	48	52	51.939	49.423	1.05091	2081.35	0.938	19.748	18.656	26.993	21.799	0.503907	170.148	25.4249	50.495	69.663
20100224_009	E5.0	47.125	44.829	157.768	1.05122	71	70	52.313	59.33	0.881729	2814.77	0.929	36.548	42.948	33.4	37.632	0.798557	194.967	24.1708	76.467	91.31
20100224_011	E5.0	48.381	46.142	169.57	1.04852	72	71	46.954	54.706	0.858297	2725.3	0.917	68.105	46.328	39.093	51.1753	1.05776	197.257	24.5269	103.337	117.377
20102017_018	E5.0	44.432	43.988	155.546	1.01009	73	74	48.313	63.992	0.754985	2982.97	0.921	37.867	25.125	51.605	38.199	0.859718	200.773	22.1305	98.502	98.502
20180206_003	E5.0	57.52	57.626	171.946	0.998161	n/a	69	56.717	64	0.886203	3102.14	0.886	41.227	40.277	42.5	41.3347	0.718614	209.219	27.4927	92.66	92.66
20180206_006	E5.0	53.606	51.616	161.844	1.03855	64	56	48.245	51.729	0.932649	2610.7	0.861	30.889	33.17	27.435	30.498	0.568929	186.815	28.6947	74.021	74.021
20180206_007	E5.0	58.577	54.616	157.428	1.07252	n/a	n/a	43.791	70.252	0.623342	2133.63	0.855	50.339	54.92	45.742	50.3337	0.859274	180.106	32.5236	79.212	92.201
20180206_008	E5.0	54.718	52.714	166.836	1.03802	n/a	62	39.176	63.702	0.614989	2216.75	0.812	33.019	23.732	46.194	34.315	0.627125	184.283	29.6924	83.887	83.887
20180206_010	cup	43.902	41.5	176.831	1.05788	n/a	n/a	50.241	68.984	0.728299	3189.85	0.936	38.314	38.817	32.316	36.4823	0.830995	211.019	20.8048	65.902	94.755
20180206_011	E5.0	42.859	41.734	169.633	1.02696	53	65	58.99	72.21	0.816923	3778.71	0.896	24.245	33.025	35.556	30.942	0.721949	228.939	18.7207	85.514	94.069
20180206_012	E5.0	49.989	48.088	151.942	1.03953	n/a	68	51.389	63.724	0.806431	3091.9	0.723	50.087	32.237	45.403	42.5757	0.851701	228.713	21.8567	107.992	107.992
20180206_013	E5.0	63.073	61.518	160.723	1.02528	59	62	n/a	n/a	#VALUE!	2531.77	0.603	53.478	38.77	32.013	41.4203	0.656705	201.156	31.3553	80.171	91.117
20180206_014	E5.0	46.284	44.875	172.875	1.0314	n/a	66	64.1	56.905	1.12644	3089.99	0.894	40.552	24.876	49.386	38.2713	0.82688	206.156	22.451	105.47	105.47
20180206_015	E5.0	50.887	45.995	159.484	1.10636	n/a	86	61.226	62.277	0.983124	3442.91	0.883	33.555	28.773	37.986	33.438	0.657103	221.017	23.024	93.343	97.865
20180206_020	E5.0	47.172	47.311	177.819	0.997062	n/a	65	56.986	55.146	1.03337	2726.26	0.857	58.385	37.448	61.567	52.4667	1.11224	200.513	23.5257	106.455	106.455
20180221_005	cuboidal	73.856	62.008	179.414	1.19107	22	42	42.674	68.73	0.620893	2292.29	0.775	9.41	8.618	9.067	9.03167	0.122288	193.134	38.2408	43.298	50.558
20180221_006	cuboidal-early	86.209	73.404	132.787	1.17445	n/a	n/a	36.623	69.381	0.527853	1829.46	0.806	4.843	6.382	4.658	5.29433	0.0614128	169.324	50.9136	20.543	41.086
20180221_009	cuboidal-early	68.664	58.644	133.636	1.17086	22	32	41.729	57.93	0.720335	1935.2	0.908	8.589	5.955	7.676	7.40667	0.107868	164.248	41.8051	29.619	53.016
20180221_011	cuboidal-early	106.766	73.746	98.971	1.44775	29	35	36.226	74.532	0.486046	2239.97	0.75	6.957	6.142	5.397	6.16533	0.0577462	190.795	55.9585	6.094	44.044
20180221_016	cuboidal-columnar	87.246	67.206	126.353	1.29819	30	48	48.237	67.794	0.711523	2522.46	0.897	8.496	6.492	6.891	7.293	0.0835912	189.139	46.128	25.73	60.699
20180224_002	cuboidal	60.673	46.701	110.797	1.29918	26	56	65.578	58.895	1.11347	3106.65	0.965	8.745	9.324	11.283	9.784	0.161258	203.854	29.763	52.104	73.104
20180224_006	cuboidal	110.198	69.989	99.196	1.5745	29	54	48.483	73.381	0.660702	2545.2	0.848	6.331	8.448	9.567	8.11533	0.0736432	191.686	57.4888	16.896	53.302
20180224_009	cuboidal	75.967	62.549	124.676	1.21452	24	49	52.11	64.479	0.80817	2780.58	0.87	7.245	8.245	6.014	7.168	0.0943568	200.332	37.9206	31.815	56.895
20180224_011	cuboidal	90.45	67.626	116.021	1.3375	n/a	45	56.234	64.481	0.872102	3075.74	0.936	6.581	6.163	9.324	7.356	0.0813267	204.987	44.1247	37.52	71.798
20180226_001	columnar	48.275	37.715	123.742	1.27999	41	52	59.209	44.802	1.32157	2210.79	0.95	20.903	15.543	18.842	18.4293	0.381757	171.406	28.1641	56.501	78.975
20180226_002	cuboidal-early	62.446	47.635	104.962	1.31093	15	22	38.774	43.797	0.885312	1333.8	0.924	5.476	2.894	3.216	3.862	0.0618454	133.428	46.8013	19.416	42.433
20180226_006	cuboidal	99.828	63.484	98.956	1.57249	38	62	50.751	62.33	0.814231	2164.15	0.936	8.237	5.185	8.496	7.306	0.0731859	171.185	58.3159	21.356	54.016
20180302_001	columnar	114.612	46.207	79.452	2.4804	54	63	68.069	50.392	1.35079	2809.97	0.922	23.157	18.06	25.043	22.0867	0.192708	200.91	57.0464	48.428	88.141
20180302_005	columnar	94.224	68.495	98.801	1.37563	48	61	66.189	68.879	0.960946	3192.26	0.947	17.021	21.664	24.732	21.139	0.224348	206.019	45.7356	35.072	83.4
20180302_013	cup	57.576	49.353	134.576	1.16662	47	51	57.71	48.484	1.19029	2536.53	0.94	20.328	19.192	22.864	20.7947	0.361169	182.762	31.5033	41.465	75.261
20180302_014	cuboidal	77.119	56.184	100.932	1.37261	21	n/a	43.805	61.92	0.707445	1747.56	0.901	9.31	7.864	5.496	7.55667	0.0979871	160.369	48.0885	29.801	54.537
20180303_003	E5.0	41.67	39.67	170.875	1.05042	38	33	41.548	42.992	0.966412	1291.83	0.849	25.756	29.481	33.002	29.413	0.705856	133.637	31.1815	54.948	66.76
20180303_005	early	81.159	54.043	97	1.50175	12	26	28.556	53.343	0.535328	1289.19	0.778	3.788	4.933	6.472	5.06433	0.0624001	146.389	55.4406	3.068	31.622
20180303_006	columnar	58.689	47.737	114.87	1.22942	37	52	48.581	52.418	0.9268	1813.22	0.956	13.037	13.819	10.551	12.469	0.212459	154.273	38.0423	39.998	61.164
20180303_007	cuboidal	53.836	41.036	108.608	1.31192	24	37	46.628	37.917	1.22974	1428.47	0.944	4.675	3.446	10.235	6.11867	0.113654	136.69	39.3855	29.754	47.163
20180303_008	early	72.572	52.878	109.049	1.37244	11	17	21.205	47.61	0.44539	866.295	0.815	4.125	3.219	3.479	3.60767	0.0497116	115.634	62.7601	9.154	24.341
20180303_009	early	64.291	41.316	96.93	1.55608	12	17	24.371	39.405	0.618475	939.734	0.923	4.162	2.75	4.162	3.69133	0.057416	113.936	56.4273	9.793	31.587
20180306_002	cuboidal	61.685	47.914	129.159	1.28741	31	35	42.638	47.364	0.90022	1586.75	0.898	6.452	9.124	7.306	7.62733	0.12365	148.319	41.5894	32.125	52.255
20180306_006	cuboidal	79.005	59.321	113.136	1.33182	37	51	56.599	49.222	1.14987	1835.62	0.93	4.858	8.427	9.539	7.608	0.0962977	160.063	49.3587	32.562	61.566
20180306_007	E5.0	56.969	52.293	156.703	1.08942	67	69	42.738	65.721	0.650294	2490.85	0.78	38.958	43.166	34.967	39.0303	0.685115	181.485	31.3905	84.978	84.978
20180306_009	early-cuboidal	63.078	50.714	113.537	1.2438	26	35	43.393	45.554	0.952562	1500.37	0.93	5.095	6.864	6.383	6.114	0.0969276	144.731	43.5829	24.533	48.798
20180306_ZO1_002	cuboidal	63.525	53.888	119.212	1.17883	37	59	56.503	61.723	0.915429	2650.78	0.925	8.701	13.996	6.698	9.79833	0.154244	188.973	33.6159	41.227	69.833
20180306_ZO1_006	cuboidal	61.056	50.472	113.871	1.2097	23	27	26.034	45.019	0.578289	891.267	0.852	6.383	5.668	6.02	6.02367	0.0986581	115.71	52.7664	8.835	28.901
20180306_ZO1_008	E5.0	57.62	57.287	160.331	1.00581	n/a	n/a	39.254	60.68	0.646902	3103.47	0.809	41.75	39.845	37.759	39.7847	0.690466	202.93	28.394	n.a.	n.a.
20180306_ZO1_013	E5.0	64.325	66.185	159.607	0.971897	60	72	42.563	72.035	0.590866	2771.64	0.76	49.304	59.664	49.601	52.8563	0.821707	215.937	29.7888	100.615	100.615
20180306_ZO1_016	cuboidal	70.104	57.383	112.246	1.22169	21	20	30.336	49.444	0.613543	1205.95	0.772	5.046	9.011	8.215	7.424	0.1059	136.812	51.2411	12.596	38.799
20180309_001	cup	41.735	37.831	131.261	1.1032	43	43	49.679	44.263	1.12236	1948.9	0.942	13.071	12.957	19.201	15.0763	0.36124	160.155	26.0591	44.421	61.18
20180309_002	cup	40.978	40.786	179.894	1.00471	59	68	65.834	43.546	1.51183	2662.18	0.849	29.42	41.112	34.776	35.1027	0.856622	203.247	20.1617	70.971	109.43
20180309_006	E5.0	48.9	46.295	174.464	1.05627	58	54	40.315	53.305	0.756308	2352.53	0.909	29.72	25.422	34.524	29.8887	0.61122	183.31	26.6761	74.327	74.327
20180318_003	cup	52.932	48.779	137.253	1.08514	55	50	58.784	55.049	1.06785	2294.88	0.948	31.527	26.069	26.903	28.1663	0.532123	173.378	30.5298	53.715	81.543
20180318_005	E5.0	50.587	49.684	167.791	1.01817	60	62	38.403	62.369	0.615739	2024.19	0.825	31.487	31.013	47.346	36.6153	0.723809	180.198	28.073	80.569	80.569
20180318_008	cup	50.221	43.674	145.118	1.14991	60	64	57.981	54.468	1.0645	2940.69	0.937	18.112	25.127	17.948	20.3957	0.406118	198.975	25.2399	41.355	77.519
20180318_009	cuboidal	83.473	73.729	142.381	1.13216	34	57	51.982	71.887	0.723107	2740.1	0.822	8.166	13.614	8.603	10.1277	0.121329	211.543	39.4591	36.016	69.63
20180407_001	E5.0	30.248	27.93	167.58	1.08299	72	70	63.81	61.168	1.04319	3380.39	0.936	50.214	33.693	65.826	49.911	1.65006	212.666	14.2232	125.623	125.623
20180407_002	E5.0	29.449	27.355	166.143	1.07655	65	54	60.178	57.073	1.0544	2923.01	0.951	43.01	56.639	66.69	55.4463	1.88279	199.256	14.7795	114.9	114.9
20180407_003	E5.0	42.51	42.115	156.924	1.00938	52	48	46.271	45.197	1.02376	2245.01	0.859	50.221	33.425	38.088	40.578	0.954552	186.406	22.8051	88.131	88.131
20180407_004	E5.0	49.614	47.21	169.478	1.05092	67	65	58.734	59.636	0.984875	2912.32	0.887	54.128	42.631	40.628	45.7957	0.923039	204.605	24.2487	104.154	104.154
20180414_005	cuboidal	56.629	45.065	109.231	1.25661	25	29	43.958	41.619	1.0562	1349.99	0.914	13.067	9.061	9.081	10.403	0.183704	137.879	41.0715	31.738	56.228
20180414_006	cuboidal	66.021	55.882	128.766	1.18144	23	43	44.673	57.601	0.775559	2159.01	0.931	8.343	10.617	7.286	8.74867	0.132513	170.261	38.7763	33.896	52.894
20180414_007	columnar	62.41	49.955	124.352	1.24932	49	61	67.525	57.157	1.1814	3076.82	0.945	10.979	11.725	12.428	11.7107	0.187641	208.614	29.9165	53.064	81.772
20180428_002	cuboidal	102.074	66.447	96.062	1.53617	45	74	65.153	78.107	0.834151	3282.71	0.896	9.319	8.376	5.641	7.77867	0.0762062	212.5	48.0348	46.279	79.966
20180428_005	columnar	39.802	28.508	100.704	1.39617	46	69	52.134	68.899	0.756673	3141.25	0.905	29.209	29.898	24.021	27.7093	0.696179	208.963	19.0474	59.357	94.457
20180428_006	columnar	46.89	36.423	129.976	1.28737	46	52	66.917	53.703	1.24606	2802.64	0.957	12.184	19.6	15.408	15.7307	0.33548	193.053	24.2887	55.945	78.104
20180428_007	columnar	60.429	52.674	124.775	1.14723	44	46	47.737	53.791	0.887453	1808.94	0.938	7.222	14.297	14.58	12.033	0.199126	156.071	38.7189	32.839	56.275
20180613_005	early	112.459	69.092	83.827	1.62767	n/a	n/a	47.66	63.29	0.753042	2054.76	0.826	7.695	8.17	8.083	7.98267	0.0709829	166.897	67.3823	21.241	46.57
20180613_009	early	93.027	63.885	97.771	1.45616	24	33	42.27	58.273	0.725379	2220.5	0.901	3.654	2.778	5.168	3.86667	0.041565	176.477	52.7134	16.761	46.38
20180808_002	columnar	42.696	36.158	119.676	1.18082	45	n/a	52.248	44.995	1.1612	2100.64	0.938	15.353	17.8	11.943	15.032	0.35207	167.034	25.5613	44.666	72.391
20180808_003	early-cuboidal	89.725	74.828	124.653	1.19908	17	31	36.839	66.737	0.552003	1774.32	0.757	10.172	5.118	4.476	6.58867	0.0734318	184.026	48.7567	10.561	32.446
20180808_005	early	74.211	63.479	119.059	1.16906	13	19	25.971	58.743	0.442112	1253.92	0.728	5.447	5.013	8.025	6.16167	0.083029	145.836	50.8866	4.26	28.024
20180808_008	early	72.371	60.574	121.816	1.19475	12	23	22.9	53.645	0.42688	1194.23	0.707	6.953	5.431	5.908	6.09733	0.0842511	143.192	50.5412	5.082	28.594
20180808_009	early	71.039	44.408	113.62	1.59969	13	18	27.183	50.633	0.536863	1073.46	0.669	5.937	6.28	8.612	6.943	0.097735	130.612	54.3893	3.368	29.27
20180808_010	early	83.215	62.949	116.761	1.32194	13	21	20.508	56.522	0.362832	1209.24	0.564	8.94	7.003	8.572	8.17167	0.0981994	149.366	55.7121	2.089	22.698
2018101_020	early	49.71	37.607	141.974	1.32183	8		24.213	40.981	0.590835	795.355	0.868	3.405	2.929	2.807	3.047	0.0612955	108.409	45.8541	7.78	24.064
20181101_001	early	76.844	48.261	90.362	1.59226	15	15	38.288	45.761	0.836695	1294.9	0.892	8.075	6.729	8.773	7.859	0.102272	137.045	56.0721	10.584	38.892
20181101_002	early	67.434	52.079	125.963	1.29484	12	12	27.164	47.653	0.570038	862.44	0.861	6.2	5.729	4.384	5.43767	0.0806369	109.231	61.7352	17.48	33.618
20181101_003	early	64.577	44.992	105.542	1.4353	13	14	27.18	45.879	0.592428	943.117	0.833	7.106	6.429	7.787	7.10733	0.11006	115.032	56.1383	12.864	33.508
20181101_004	early	78.203	53.966	107.573	1.44912	17	13	31.46	56.152	0.560265	1392.36	0.891	6.474	4.814	7.176	6.15467	0.0787012	139.207	56.1775	14.975	44.358
20181101_005	early	55.036	43.128	128.483	1.27611	9	14	24.817	43.572	0.569563	735.156	0.732	8.989	4.554	3.744	5.76233	0.104701	110.589	49.7663	12.864	24.594
20181101_006	early-cuboidal	64.121	63.474	159.873	1.01019	9	26	26.338	58.085	0.453439	1417.39	0.751	5.254	3.782	7.564	5.53333	0.0862952	161.507	39.7017	12.196	28.374
20181101_007	early	76.66	63.765	129.699	1.20223	16	21	22.934	62.495	0.366973	1041.08	0.63	4.114	5.208	2.889	4.07033	0.0530959	140.403	54.6	11.635	27.992
20181101_008	early	61.818	49.629	131.901	1.2456	17	23	40.905	45.972	0.889781	1468.54	0.889	7.613	7.158	8.613	7.79467	0.126091	144.953	42.6469	23.191	42.558
20181101_009	cuboidal	n.a.	n.a.	n.a.	#VALUE!	17	34	n.a.	n.a.		n.a.		7.238	6.259	6.809	6.76867	#VALUE!		#VALUE!	n.a.	n.a.
20181101_010	early	n/a	n/a	n/a	#VALUE!	15	10	n/a	n/a	#VALUE!	996.57	0.614	4.815	3.23	4.742	4.26233	#VALUE!	135.139	#VALUE!	n.a.	n.a.
20181101_011	early	56.412	48.342	145.586	1.16694	10	17	16.498	49.613	0.332534	743.66	0.727	5.383	4.306	4.542	4.74367	0.0840897	121.603	46.3903	8.409	24.078
20181101_012	cuboidal	115.792	80.419	97.745	1.43986	28	44	39.192	75.788		2607.91	0.793	5.798	5.635	6.549	5.994	0.0517652	201.988	57.3262	16.906	50.525
20181101_013	early	74.341	51.247	130.103	1.45064	11	19	30.409	55.994	0.543076	1290.05	0.816	9.914	7.286	5.118	7.43933	0.10007	138.598	53.6379	23.909	37.301
20181101_014	early	68.424	44.525	101.713	1.53675	10	18	26.34	46.406	0.567599	812.509	0.777	2.593	6.09	3.882	4.18833	0.0612115	115.646	59.1668	3.667	21.964
20181101_015	cuboidal	127.201	69.54	76.998	1.82918	37	42	35.785	65.54	0.546002	2128.75	0.824	6.894	3.97	6.944	5.936	0.0466663	180.765	70.3682	19.934	36.923
20181101_017	early	84.94	46.921	85.545	1.81028	22	32	38.473	46.673	0.82431	1464.37	0.919	6.09	7.613	4.085	5.92933	0.0698061	141.517	60.0211	8.518	52.646
20181101_018	early	59.1	44.204	110.205	1.33698	10	14	23.685	34.468	0.687159	885.531	0.857	7.763	3.083	5.49	5.44533	0.0921376	113.945	51.8671	13.686	27.257
20181101_021	early	110.513	65.51	85.312	1.68696	26	38	30.818	58.266	0.528919	1666.98	0.523	5.447	6.128	6.27	5.94833	0.0538247	200.153	55.2143	10.157	47.705
20181101_022	early	89.962	57.394	102.086	1.56745	13	17	22.511	58.621	0.384009	1261.3	0.717	4.333	2.724	3.882	3.64633	0.0405319	148.639	60.5238	5.447	26.27
20181102_003	columnar-cuboidal	87.717	44.456	98.13	1.97312	32	n/a	39.729	40.956	0.970041	1856.29	0.943	6.531	12.496	9.795	9.60733	0.109526	156.245	56.1407	17.364	66.154
20181102_006	early	58.57	39.026	99.76	1.50079	11	n/a	25.162	39.822	0.631862	907.204	0.887	3.806	3.014	3.846	3.55533	0.0607023	115.194	50.8447	2.74	27.395
20181102_007	columnar	72.426	55.62	117.603	1.30216		n/a	42.221	69.339	0.608907	2356.86	0.788	18.384	28.21	10.69	19.0947	0.263644	188.638	38.3942	24.574	72.809
20181102_010	columnar	110.491	59.659	75.762	1.85204	42	n/a	57.017	62.019	0.919347	2703.57	0.937	8.758	13.34	15.032	12.3767	0.112015	196.801	56.1435	27.219	87.354
20181102_011	columnar	85.395	62.502	117.162	1.36628	40	n/a	47.415	57.012	0.831667	2463.35	0.856	10.856	21.931	10.831	14.5393	0.17026	193.921	44.036	31.575	73.293
20181102_012	cuboidal	125.313	69.037	89.046	1.81516	37	n/a	60.506	44.68	1.35421	2023.88	0.637	5.523	12.083	13.501	10.369	0.0827448	172.811	72.5145	13.594	61.464
20181102_016	cuboidal	88.344	78.486	143.668	1.1256	33	n/a	72.102	47.297	1.52445	2681.86	0.832	14.556	10.592	10.69	11.946	0.135221	200.863	43.9822	24.597	55.472
20181102_017	cuboidal	74.263	52.467	100.079	1.41542	37	n/a	47.743	38.109	1.2528	1576.31	0.944	8.385	8.475	7.68	8.18	0.110149	147.296	50.4175	20.604	50.759
20181102_018	cuboidal	103.488	78.957	115.824	1.31069	34	n/a	59.852	38.665	1.54796	2121.8	0.729	8.518	8.68	7.349	8.18233	0.0790655	193.528	53.4744	7.238	45.803
20181102_020	columnar	84.65	69.347	116.841	1.22067	47	n/a	67.077	51.181	1.31058	2324.87	0.76	12.49	13.481	10.394	12.1217	0.143197	186.392	45.415	19.047	1.86
20181102_021	cuboidal	98.716	46.534	67.392	2.12137	n/a	n/a	51.335	55.002	0.93333	2316.99	0.945	10.82	7.158	9.084	9.02067	0.09138	175.661	56.1969	17.145	66.506
20181102_023	cuboidal	66.735	55.17	120.346	1.20962	30	n/a	53.591	52.035	1.0299	2297.98	0.946	9.084	12.379	9.914	10.459	0.156724	176.621	37.7843	25.264	58.647
20181102_024	cuboidal	81.699	60.957	110.31	1.34027	30	n/a	56.499	35.068	1.61113	1369.33	0.841	5.383	5.615	6.259	5.75233	0.0704089	144.382	56.5853	14.832	1.308
20181102_025	cuboidal	103.699	78.905	122.237	1.31423	34	n/a	75.331	30.908	2.43727	2389.31	0.744	12.638	6.809	8.518	9.32167	0.0898916	199.052	52.0964	13.097	40.925
20181103_010	early	87.62	57.811	95.814	1.51563	13	31	39.073	56.734	0.688705	1519.31	0.831	4.742	8.013	5.615	6.12333	0.0698851	147.524	59.3937	14.516	40.035
20181103_011	early	68.03	46.95	108.066	1.44899	21	35	34.215	47.959	0.713422	1263.62	0.869	5.955	4.839	6.128	5.64067	0.0829144	132.92	51.1812	14.444	35.151
20181103_012	early	80.62	65.653	120.728	1.22797	13	24	26.017	60.537	0.42977	1279.38	0.753	6.894	5.447	3.405	5.24867	0.0651038	150.9	53.4261	6.166	29.562
20181103_013	early	63.614	59.191	129.456	1.07472	13	23	18.302	53.786	0.340274	885.488	0.482	3.157	1.84	2.168	2.38833	0.0375441	151.516	41.985	1.227	21.654
20181103_015	early	72.022	59.124	108.103	1.21815	12	26	35.238	57.836	0.609275	1542.27	0.824	6.164	8.781	6.857	7.26733	0.100904	151.692	47.4791	10.92	34.54
20181103_016	early	92.734	55.09	92.367	1.68332	14	21	29.684	51.125	0.580616	1450.11	0.826	7.113	6.733	8.067	7.30433	0.0787665	148.326	62.5204	n.a.	n.a.
20181103_018	early	79.414	67.061	133.238	1.18421	12	26	26.111	55.252	0.47258	1396.45	0.74	7.286	3.97	6.033	5.763	0.0725691	153.459	51.7493	8.532	29.37
20181103_019	early	71.311	52.553	106.188	1.35693	12	19	33.779	49.655	0.680274	1216.45	0.894	6.11	5.023	6.195	5.776	0.0809973	133.341	53.4802	12.219	36.216
20181103_021	early	70.718	56.875	128.716	1.24339	13	28	17.813	56.613	0.314645	1108.65	0.724	4.653	5.023	3.806	4.494	0.0635482	136.874	51.6665	2.474	25.424
20181104_001	early	73.17	65.808	136.057	1.11187	10	14	21.639	61.668	0.350895	1027.63	0.668	7.521	6.259	5.49	6.42333	0.0877864	147.569	49.5836	3.97	24.972
20181104_002	early	68.946	53.016	126.325	1.30048	n/a	11	23.508	53.815	0.43683	867.449	0.701	6.166	6.894	6.809	6.623	0.0960607	131.373	52.4811	7.897	26.097
20181104_003	early	46.384	38.445	130.914	1.2065	9	12	27.448	37.474	0.732455	855.859	0.756	6.549	5.798	4.142	5.49633	0.118496	123.638	37.516	10.766	32.945
20181104_004	early	46.716	41.91	142.64	1.11467	9	11	22.48	38.817	0.579128	770.783	0.812	5.49	5.49	5.027	5.33567	0.114215	108.973	42.8693	17.912	29.112
20181104_005	early	46.148	35.596	123.139	1.29644	13	10	14.863	33.375	0.445333	446.243	0.712	4.815	4.085	3.37	4.09	0.0886279	83.588	55.2089	4.742	21.757
20181104_006	early	66.769	48.61	108.089	1.37357	10	11	22.459	48.61	0.462024	812.973	0.801	7.158	6.333	8.199	7.23	0.108284	113.949	58.5955	10.293	25.968
20181104_007	early	74.281	52.01	118.199	1.42821	n/a	26	27.82	51.323	0.542057	1327.73	0.805	5.804	7.011	3.878	5.56433	0.0749092	140.707	52.7913	13.352	31.643
20181104_008	early	49.063	37.971	139.368	1.29212	9	15	18.033	45.442	0.396836	688.083	0.766	4.451	4.335	2.405	3.73033	0.0760315	106.417	46.1045	8.901	24.079
20181106_001	columnar	115.84	60.091	70.689	1.92774	40	n/a	51.109	52.217	0.978781	2243.04	0.877	11.414	19.646	10.766	13.942	0.120356	190.926	60.6727	19.259	84.839
20181106_004	columnar	77.541	58.972	119.096	1.31488	43	n/a	56.995	60.665	0.939504	3081.97	0.928	7.941	15.362	11.24	11.5143	0.148493	201.922	38.4015	43.399	76.37
20181106_006	columnar	87.985	58.621	104.018	1.50091	35	n/a	58.599	65.715	0.891714	3204.37	0.941	7.286	17.063	15.594	13.3143	0.151325	205.696	42.7743	42.569	78.996
20181106_007	cup	77.125	63.388	121.11	1.21671	50	n/a	65.118	68.958	0.944314	3864.11	0.938	16.469	13.386	16.748	15.5343	0.201418	225.368	34.2218	56.488	81.609
20181106_013	cup-columnar	77.851	68.379	136.236	1.13852	35	n/a	59.399	62.274	0.953833	3313.32	0.902	11.959	17.36	21.672	16.997	0.218327	215.778	36.0792	50.451	83.961
20181106_018	columnar	94.304	55.149	85.494	1.70999	37	n/a	63.66	53.191	1.19682	2589.83	0.915	10.122	14.995	16.913	14.01	0.148562	187.857	50.1999	30.712	81.632
20181212_ZO1_002	cup	52.377	51.731	165.469	1.01249	n/a	n/a	66.548	56.671	1.17429	3546.08	0.908	27.118	30.913	22.933	26.988	0.515264	219.993	23.8085	62.43	80.478
20181212_ZO1_005	cup	40.514	32.916	138.358	1.23083	n/a	n/a	44.629	57.116	0.781375	2130.63	0.931	16.539	21.09	14.901	17.51	0.432196	169.761	23.8653	50.769	75.77
20181212_ZO1_008	columnar	92.596	59.374	91.248	1.55954	n/a	n/a	57.524	53.452	1.07618	2189.48	0.836	8.327	14.487	9.298	10.704	0.115599	176.559	52.4448	20.687	69.928
20181212_ZO1_009	columnar	93.283	69.22	101.03	1.34763	n/a	n/a	49.034	41.476	1.18223	2192.39	0.86	11.999	17.456	10.101	13.1853	0.141348	180.387	51.7127	18.205	62.13
20181212_ZO1_010	columnar	63.418	53.782	134.355	1.17917	n/a	n/a	59.663	48.934	1.21925	2433.94	0.933	12.281	18.596	13.401	14.7593	0.232731	178.846	35.4596	31.51	65.756
20181212_ZO1_011	cup	57.524	51.291	169.076	1.12152	n/a	n/a	53.802	63.693	0.844708	3294.84	0.846	23.262	28.238	25.971	25.8237	0.44892	215.734	26.6643	69.983	98.494
20190115_001	cuboidal	100.48	69.452	99.081	1.44675	29	37	54.483	59.393	0.91733	2190.41	0.958	8.013	12.638	8.013	9.55467	0.0950902	171.781	58.4931	26.76	63.738
20190115_005	columnar	98.709	68.452	109.606	1.44202	34	41	70.566	55.002	1.28297	2817.24	0.955	9.749	13.963	14.16	12.624	0.127891	194.081	50.8597	31.543	72.809
20190115_012	columnar-cuboidal	105.992	71.938	97.178	1.47338	41	36	62.711	44.099	1.42205	2653.35	0.814	7.613	7.158	13.317	9.36267	0.0883337	203.134	52.1784	14.16	66.382
20190123_001	early	74.653	62.927	131.205	1.18634	9	23	22.484	63.497	0.354095	1040.95	0.715	3.329	4.408	2.82	3.519	0.0471381	142.395	52.4267	3.906	22.752
20190123_002	early	55.287	41.908	114.93	1.31925	11	17	23.181	42.825	0.541296	910.813	0.848	4.348	3.23	3.407	3.66167	0.0662302	115.552	47.846	8.234	26.289
20190123_005	early	79.017	59.231	111.965	1.33405	12	19	23.122	56.722	0.407637	1129.75	0.7	5.923	6.399	6.639	6.32033	0.079987	144.033	54.8603	6.149	33.271
20190123_006	early	68.566	45.151	101.148	1.51859	8	14	23.181	48.389	0.479055	904.815	0.719	5.132	6.59	5.71	5.81067	0.0847456	123.633	55.4593	5.823	27.826
20190123_007	early	70.872	55.361	114.148	1.28018	10	17	21.494	51.147	0.42024	897.122	0.673	4.766	5.778	3.23	4.59133	0.0647835	130.263	54.4069	2.455	26.217
20190123_008	early	63.453	37.123	114.877	1.70926	11	9	27.172	42.23	0.643429	599.472	0.702	6.809	4.36	5.383	5.51733	0.0869515	103.45	61.3369	n.a.	n.a.
20190123_009	early	60.73	48.438	124.426	1.25377	9	15	22.634	48.916	0.462712	756.178	0.753	5.778	10.236	6.843	7.619	0.125457	133.96	45.3344	6.758	22.634
20190203_001	E5.0	39.574	38.593	148.763	1.02542	50	49	71.493	52.161	1.37062	3307.99	0.918	36.62	45.962	36.19	39.5907	1.00042	213.202	18.5617	73.103	115.723
20190203_002	E5.0	32.28	30.394	154.592	1.06205	48	53	65.113	57.939	1.12382	3104.46	0.945	39.011	33.347	24.536	32.298	1.00056	206.994	15.5947	85.487	104.696
20190203_004	cup-E5.0	48.063	39.239	178.854	1.22488	50	n/a	58.2	60.328	0.964726	2570.36	0.848	44.004	36.668	30.607	37.093	0.771758	193.054	24.8961	104.358	104.358
20190203_005	columnar	95.961	62.415	97.645	1.53747	31	43	61.502	59.772	1.02894	3222.91	0.939	8.409	10.157	6.278	8.28133	0.0862989	206.782	46.4068	31.594	76.398
20190204_004	E5.0	54.679	50.311	173.054	1.08682	n/a	n/a	55.486	84.889	0.65363	4674.73	0.817	47.446	69.995	83.637	67.026	1.22581	267.301	20.456	158.097	158.097
20190204_005	E5.0	42.226	42.09	167.819	1.00323	n/a	n/a	66.18	64.532	1.02554	3751.68	0.887	51.738	49.153	46.226	49.039	1.16135	232.496	18.162	107.152	107.152
20190204_008	cup-E5.0	38.378	36.857	172.645	1.04127	n/a	n/a	56.251	73.651	0.763751	3710.3	0.909	34.791	38.781	30.565	34.7123	0.904485	231.267	16.5947	92.663	121.756
20190208_HNF_002	cup	47.162	45.869	149.906	1.02819	n/a	n/a	50.391	52.224	0.964901	2276.42	0.889	23.161	28.443	21.559	24.3877	0.517104	175.647	26.8504	52.41	85.807
20190208_HNF_003	columnar	84.326	48.358	80.527	1.74379	n/a	n/a	45.076	63.485	0.710026	2433.12	0.894	13.592	14.476	13.142	13.7367	0.1629	187.139	45.0606	33.277	83.317
20190208_HNF_006	cup	58.984	57.738	150.636	1.02158	n/a	n/a	59.89	46.444	1.28951	2520.05	0.926	14.452	26.555	17.717	19.5747	0.331864	188.458	31.2982	37.966	81.85
20190208_HNF_009	columnar	44.61	38.62	130.563	1.1551	n/a	n/a	45.367	44.598	1.01724	1908.07	0.952	17.225	23.646	14.714	18.5283	0.41534	160.112	27.8617	31.159	70.436
20190310_B-Cat_009	cup	46.429	41.362	148.953	1.1225	n/a	n/a	67.547	60.376	1.11877	3451.25	0.925	23.607	35.476	33.717	30.9333	0.66625	212.888	21.8091	60.399	97.233
20190212_002	cup	43.986	40.547	157.145	1.08482	n/a	n/a	64.519	59.239	1.08913	3419.72	0.956	28.924	23.612	22.278	24.938	0.566953	210.642	20.8819	52.964	79.947
20190212_003	columnar	97.614	55.124	76.152	1.77081	n/a	n/a	49.971	56.944	0.877546	2032.78	0.934	11.595	20.568	12.275	14.8127	0.151747	165.985	58.8089	18.882	73.147
20190212_005	columnar	82.481	76.432	122.416	1.07914	n/a	n/a	58.866	63.256	0.930599	3024.71	0.928	18.523	25.078	22.757	22.1193	0.268175	207.116	39.8236	40.789	83.965
20190213_PodxI_011	columnar	79.492	61.668	120.058	1.28903	n/a	n/a	59.33	42.74	1.38816	1953.04	0.923	14.699	17.526	16.602	16.2757	0.204746	166.75	47.6714	24.361	56.758
20190213_Snail_001	columnar-cup	66.953	58.546	134.323	1.1436	n/a	n/a	58.26	67.894	0.858102	3439.66	0.917	13.787	18.334	11.565	14.562	0.217496	217.664	30.7598	58.496	84.854
20190213_Snail_008	columnar-cup	57.87	49.874	132.606	1.16032	n/a	n/a	55.902	69.018	0.809963	3796.89	0.944	17.023	20.113	19.433	18.8563	0.32584	232.562	24.8837	60.323	91.03
20190303_001	cuboidal-columnar	70.64	53.016	113.965	1.33243	n/a	n/a	52.536	49.594	1.05932	2400.67	0.961	14.643	17.814	9.084	13.847	0.196022	178.655	39.5399	29.433	69.813
20190303_002	cup	39.37	37.57	179.517	1.04791	n/a	n/a	59.852	63.41	0.943889	3790.63	0.953	27.629	26.182	20.113	24.6413	0.625891	222.607	17.6859	75.689	99.474
20190303_B-Cat_002	cup	52.672	47.48	177.629	1.10935	n/a	n/a	65.623	63.102	1.03995	3779.97	0.955	27.863	27.005	22.889	25.919	0.492083	224.228	23.4904	77.494	100.986
20190303_B-Cat_003	cup	60.548	53.2	148.603	1.13812	n/a	n/a	56.846	65.399	0.869218	3712.51	0.892	19.168	18.974	23.904	20.682	0.34158	230.205	26.3018	63.307	98.225
20190303_B-Cat_004	cup-E5.0	47.362	45.274	178.69	1.04612	n/a	n/a	67.054	62.348	1.07548	3940.84	0.927	53.252	55.971	44.014	51.079	1.07848	246.329	19.2271	96.05	125.192
20190303_pB-Cat_001	cup	50.77	49.256	166.608	1.03074	49	49	60.386	66.431	0.909003	3485.79	0.95	26.59	36.43	20.904	27.9747	0.551008	213.762	23.7507	60.738	104.039
20190303_pB-Cat_005	cup	55.219	55.304	156.323	0.998463	62	46	62.691	69.48	0.902288	4017.11	0.906	16.356	20.472	14.062	16.9633	0.307201	236.016	23.3963	69.3	94.668
20190310_A-Cat_001	columnar	74.562	55.191	114.116	1.35098	n/a	n/a	53.519	50.405	1.06178	2118.78	0.932	9.557	12.666	17.526	13.2497	0.1777	172.115	43.321	27.929	61.268
20190310_b_Cat-001	cup	38.196	39.688	158.629	0.962407	n/a	n/a	54.148	52.305	1.03524	2543.63	0.933	32.206	37.755	25.393	31.7847	0.832146	182.972	20.8753	70.087	97.325
20190310_B-Cat_003	columnar	72.564	53.2345	107.535	1.3631	n/a	n/a	49.121	53.14	0.92437	2012.6	0.951	11.492	20.739	7.853	13.3613	0.184132	162.288	44.7131	29.131	62.46
20190310_B-Cat_006	columnar-cup	60.661	55.212	149.021	1.09869	n/a	n/a	53.038	63.185	0.839408	2747.5	0.927	8.952	14.154	18.279	13.795	0.227411	192.932	31.4416	42.782	67.433
20190310_B-Cat_007	cup	43.922	42.525	150.68	1.03285	n/a	n/a	69.572	48.342	1.43916	2664.71	0.904	16.851	25.999	18.428	20.426	0.465052	194.323	22.6026	54.208	92.375
20190311_HNF_010	columnar	105.869	65	92.109	1.62875	n/a	n/a	62.638	57.777	1.08413	2891.42	0.949	10.559	13.971	10.157	11.5623	0.109214	195.827	54.0625	28.812	72.535
20190311_HNF_011	cup	51.539	45.78	156.469	1.1258	n/a	n/a	74.63	66.048	1.12994	4260.05	0.969	29.967	39.554	26.34	31.9537	0.61999	238.481	21.6114	69.84	108.358
20190311_Lam_007	columnar	76.007	63.35	123.705	1.19979	n/a	n/a	62.615	61.827	1.01275	3116.74	0.962	17.814	25.883	19.974	21.2237	0.279233	203.061	37.4306	47.177	86.654
20190311_Lam_009	columnar	69.295	62.37	122.905	1.11103	n/a	n/a	70.295	58.258	1.20662	3763.27	0.936	15.08	15.918	15.837	15.6117	0.225293	222.977	31.0772	52.962	89.077
20190311_Lam_010	columnar	84.69	58.457	107.323	1.44876	n/a	n/a	53.961	51.82	1.04132	2451.97	0.949	17.972	19.123	16.614	17.903	0.211394	183.087	46.2567	31.034	71.931
20190311_Lam_013	columnar	61.831	53.311	122.219	1.15982	n/a	n/a	76.257	55.252	1.38017	3517.32	0.854	18.334	42.854	31.477	30.8883	0.499561	221.296	27.9404	66.41	123.468
20190311_Lam_015	columnar	89.138	59.375	102.995	1.50127	n/a	n/a	66.45	54.619	1.21661	2663.08	0.922	15.954	19.259	18.919	18.044	0.202428	193.802	45.9944	43.343	85.269
20190316_Itg_001	columnar	82.635	68.438	141.462	1.20744	n/a	n/a	61.073	56.355	1.08372	3240.3	0.888	8.199	13.971	19.433	13.8677	0.167818	213.255	38.7494	43.356	71.389
20190316_Itg_002	cup	56.437	55.305	171.518	1.02047	n/a	n/a	56.085	72.304	0.775683	3647.61	0.893	25.431	29.076	28.318	27.6083	0.489189	229.744	24.5652	55.997	89.762
20190328_Oct4_001	cuboidal	90.492	65.639	112.992	1.37863	37	29	35.413	61.24	0.578266	1948.86	0.848	12.72	7.763	9.348	9.94367	0.109884	173.12	52.2713	8.666	45.992
20190328_Oct4_002	cuboidal-early	101.528	56.12	79.91	1.80912	19	42	52.622	56.466	0.931924	2402.06	0.895	4.839	6.033	8.071	6.31433	0.062193	184.582	55.0043	5.778	56.365
20190328_Oct4_003	cuboidal-early	114.604	60.524	76.107	1.89353	n/a	n/a	48.851	57.668	0.847108	2323.24	0.897	6.09	7.238	5.186	6.17133	0.0538492	181.704	63.0718	5.383	59.457
20190328_Oct4_004	cuboidal-early	112.795	58.81	70.149	1.91796	23	33	42.948	55.058	0.78005	2080.3	0.834	5.615	3.472	4.91	4.66567	0.0413641	170.254	66.251	2.889	53.959
20190328_Oct4_007	columnar	67.505	59.603	139.439	1.13258	34	28	39.189	58.457	0.67039	1743.94	0.942	8.839	19.951	7.941	12.2437	0.181374	161.721	41.7416	27.461	57.636
20190328_Oct4_010	cuboidal	91.344	76.941	116.206	1.1872	27	36	42.405	72.113	0.588035	1895.55	0.858	9.879	12.555	11.332	11.2553	0.123219	179.864	50.785	9.161	43.335
20190328_PodxI_002	E5.0	44.046	40.431	147.683	1.08941	n/a	n/a	58.232	64.838	0.898115	3144.96	0.927	45.417	45.907	38.736	43.3533	0.984274	203.517	21.6424	83.998	104.801
20190328_PodxI_004	cuboidal	118.006	70.288	88.058	1.67889	n/a	n/a	41.266	64.052	0.644258	2508.93	0.809	5.798	7.536	10.394	7.90933	0.0670248	187.356	62.9849	5.857	51.999
20190328_PodxI_005	E5.0	45.547	42.53	172.984	1.07094	n/a	n/a	67.495	65.505	1.03038	3892.65	0.939	52.043	59.764	62.116	57.9743	1.27285	229.547	19.8421	103.309	103.309
20190328_Snail_001	E5.0	35.479	34.558	162.989	1.02665	n/a	n/a	64.594	53.141	1.21552	2724.65	0.945	52.197	53.8	61.061	55.686	1.56955	190.579	18.6164	119.106	119.106
20190328_Snail_003	E5.0	44.211	40.432	166.706	1.09347	n/a	n/a	56.159	57.312	0.979882	3159.97	0.881	51.651	57.482	62.403	57.1787	1.29331	205.388	21.5256	117.13	117.13
20190328_Snail_004	E5.0	34.171	34.381	177.476	0.993892	n/a	n/a	56.741	47.917	1.18415	2417.05	0.928	43.404	52.807	46.195	47.4687	1.38915	180.996	18.8794	101.401	101.401
20190328_Snail_005	E5.0	49.962	49.795	175.342	1.00335	n/a	n/a	68.077	83.668	0.813656	4777.56	0.936	71.435	61.918	58.736	64.0297	1.28157	253.739	19.6903	129.15	129.15
20190329_par6_002	columnar	46.692	39.141	126.578	1.19292	n/a	n/a	70.955	55.191	1.28563	3065.55	0.954	13.917	11.088	13.832	12.9457	0.277257	203.092	22.9906	55.355	78.36
20190329_par6_006	cuboidal	87.203	64.151	102.336	1.35934	n/a	n/a	36.2	65.299	0.554373	1510.04	0.828	10.019	8.409	9.249	9.22567	0.105795	148.27	58.8137	8.68	45.035
20190329_Par6_007	columnar	110.993	79.995	109.981	1.3875	n/a	n/a	46.284	72.78	0.635944	2696	0.809	13.009	15.889	6.689	11.8623	0.106875	209.233	53.0476	12.601	59.751
20190329_rCdx2_003	cuboidal-early	100.257	74.642	100.627	1.34317	25	36	39.189	65.574	0.59763	2074.04	0.872	8.572	9.198	10.559	9.443	0.0941879	174.139	57.573	8.311	43.88
20190329_rCdx2_004	cuboidal	80.025	64.868	115.06	1.23366	n/a	n/a	49.473	59.877	0.826244	2058.77	0.884	6.497	8.871	11.133	8.83367	0.110386	169.283	47.2729	24.814	57.136
20190329_rCdx2_005	coumnar	80.772	44.924	86.065	1.79797	n/a	n/a	56.424	44.815	1.25904	1818.49	0.901	7.342	12.767	10.4	10.1697	0.125906	157.596	51.2526	27.374	66.34
20190329_rCdx2_007	columnar	101.473	60.982	99.198	1.66398	n/a	n/a	56.848	57.947	0.981034	3152.44	0.895	8.878	18.777	13.796	13.817	0.136164	207.863	48.8172	35.263	69.339
20190329_rCdx2_009	columnar	96.216	47.753	78.575	2.01487	n/a	n/a	64.582	52.483	1.23053	2707.13	0.953	9.641	18.876	12.711	13.7427	0.142831	189.464	50.7833	29.405	82.212
20190329_rCdx2_011	cuboidal	82.754	63.102	116.88	1.31143	n/a	n/a	46.673	65.905	0.708186	2765.08	0.944	9.198	11.084	9.557	9.94633	0.120192	194.456	42.5567	27.724	68.254
20190416_003	early	75.197	62.177	116.981	1.2094	n/a	n/a	28.553	58.276	0.489962	1290.97	0.66	7.838	1.444	4.568	4.61667	0.0613943	145.495	51.6836	2.407	27.261
20190416_004	early	77.711	60.94	121.13	1.27521	n/a	n/a	29.664	60.81	0.487815	1433.31	0.788	6.166	8.409	6.843	7.13933	0.0918703	147.296	52.7584	11.565	33.706
20190416_005	early	70.371	57.459	116.045	1.22472	n/a	n/a	43.503	65.567	0.663489	1823.22	0.909	5.447	4.568	4.439	4.818	0.0684657	159.348	44.1618	17.821	44.8
20190416_007	early	87.435	66.174	106.631	1.32129	n/a	n/a	28.892	64.124	0.450565	1643.33	0.721	2.407	5.186	6.549	4.714	0.0539143	156.528	55.859	4.839	35.413
20190416_008	early	79.453	65.155	121.982	1.21945	n/a	n/a	22.459	52.115	0.430951	1200.1	0.66	3.882	2.407	3.667	3.31867	0.0417689	141.397	56.1914	6.09	26.824
2019123_003	early	68.275	46.684	113.58	1.46249	11	17	32.89	44.145	0.745045	852.657	0.663	5.955	7.592	6.629	6.72533	0.0985036	108.384	62.9936
25092018_004	cuboidal-columnar	87.427	57.368	108.871	1.52397	31	39	49.345	60.278	0.818624	2605.82	0.923	11.891	12.964	13.49	12.7817	0.146198	190.584	45.8732	29.562	73.008
25092018_006	cuboidal	68.566	45.151	101.148	1.51859	34	41	56.865	62.056	0.91635	2790.12	0.938	7.474	11.24	9.926	9.54667	0.139233	198.595	34.5255	18.397	70.163
25092018_014	cuboidal-early	65.345	48.493	115.505	1.34751	26	25	42.68	50.701	0.841798	1603.46	0.863	7.613	7.838	10.019	8.49	0.129926	150.11	43.5314	18.998	47.5
25092018_015	cuboidal	81.282	59.827	108.352	1.35862	36	33	47.537	59.733	0.795825	2154.25	0.943	10.236	13.221	12.711	12.056	0.148323	172.689	47.0684	24.093	67.915
25092018_021	cuboidal	99.014	65.54	103.696	1.51074	30	36	38.094	68.438	0.556621	2405.07	0.814	8.422	12.638	11.595	10.885	0.109934	192.913	51.3257	7.474	49.364
25092018_022	cuboidal	90.584	51.679	72.103	1.75282	37	39	65.682	54.357	1.20834	2269.46	0.857	8.786	9.737	8.013	8.84533	0.0976479	178.137	50.8507	33.392	75.167
25092018_023	cuboidal	97.751	76.033	111.46	1.28564	33	41	56.832	73.822	0.769852	3137.14	0.838	11.891	8.199	10.157	10.0823	0.103143	219.342	44.5656	28.892	65.015
25093018_008	cuboidal-columnar	96.502	62.896	93.266	1.53431	30	36	26.949	61.703	0.436753	1652.84	0.751	12.711	12.037	6.894	10.5473	0.109297	169.469	56.9437	3.045	44.922
29180226_007	cup	43.895	40.983	148.322	1.07105	56	47	49.22	49.648	0.991379	1997.23	0.949	19.091	26.63	24.258	23.3263	0.531412	163.263	26.8861
31082018_004	early	71.672	51.655	119.035	1.38751	12	22	31.11	51.468	0.604453	1264.17	0.799	4.091	4.224	5.165	4.49333	0.062693	140.225	51.1121	9.31	28.777
31082018_005	early	55.526	55.092	146.579	1.00788	9	14	30.407	43.222	0.703507	1027.07	0.845	6.139	4.282	7.896	6.10567	0.10996	119.949	46.2913	16.406	30.961
31082018_006	early-cuboidal	82.257	62.348	112.875	1.31932	20	31	34.673	58.599	0.5917	1596.51	0.809	4.742	3.852	6.894	5.16267	0.0627626	157.313	52.2887	8.613	40.378
31082018_007	early	73.685	52.02	111.877	1.41647	10	22	33.38	46.871	0.712167	1485.02	0.889	8.461	6.459	7.444	7.45467	0.101169	148.565	49.5978	14.826	40.669
31082018_009	early	80.304	58	104.512	1.38455	14	26	29.8	48.72	0.611658	1227.03	0.795	4.726	4.948	5.687	5.12033	0.0637619	138.526	57.9703	9.649	31.956
31082018_010	early	70.284	58.314	111.385	1.20527	10	20	26.111	52.483	0.497513	1250.64	0.593	6.033	9.557	5.857	7.149	0.101716	150.106	46.8229	4.306	30.576
31082018_012	early	52.376	43.954	131.168	1.19161	9	11	17.235	47.836	0.360294	830.767	0.438	7.01	6.998	3.541	5.84967	0.111686	159.735	32.7893	2.099	17.734
31082018_013	cuboidal	73.969	55.257	111.446	1.33864	22	19	28.406	47.354	0.599865	1339.09	0.831	7.329	7.01	7.657	7.332	0.0991226	140.241	52.7442	8.732	34.227
31082018_017	early	76.723	65.911	128.13	1.16404	10	16	27.225	57.759	0.471355	1425.18	0.7	6.337	4.298	7.35	5.995	0.0781382	157.61	48.679	9.731	29.049
31082018_018	early	66.248	56.249	120.258	1.17776	13	25	39.954	51.625	0.773927	1711.3	0.919	5.831	3.74	6.089	5.22	0.0787948	151.85	43.6273	24.917	44.917

## Sheet: Nanog-Otx2 expression
Embryo	Stage	Otx2	Nanog	ratio
20181107_011	cuboidal	100.728	9.816	0.0974506	0.110006
		64.169	6.385	0.0995029
		53.395	7.105	0.133065
20181107_010	columnar	51.309	2.892	0.0563644	0.06308
		35.045	2.306	0.0658011
		27.462	1.842	0.0670745
20181107_009	columnar	57.356	3.634	0.0633587	0.0796549
		31.442	2.524	0.0802748
		21.441	2.044	0.0953314
20181107_008	cup	47.257	5.658	0.119728	0.118603
		31.006	3.384	0.10914
		19.915	2.528	0.126939
20181107_007	cup	37.821	2.293	0.0606277	0.0747179
		31.432	2.088	0.0664291
		22.802	2.214	0.0970967
20181107_006	cuboidal	83.538	3.787	0.0453327	0.0536895
		57.888	3.328	0.0574903
		38.475	2.241	0.0582456
20181107_005	cup	51.236	3.7	0.0722148	0.0833692
		33.658	2.702	0.0802781
		23.644	2.308	0.0976146
20181107_004	columnar	27.263	2.153	0.0789715	0.0790046
		19.428	1.504	0.077414
		17.314	1.396	0.0806284
20181107_003	cuboidal	118.377	11.667	0.098558	0.0862506
		73.447	6.961	0.0947758
		61.925	4.051	0.0654178
20181107_002	columnar	62.91	3.644	0.057924	0.0557997
		48.794	2.876	0.0589417
		46.86	2.368	0.0505335
20181107_001	columnar	69.831	4.063	0.0581833	0.0686388
		52.763	3.903	0.0739723
		35.466	2.616	0.0737608
20181106_010	columnar	82.376	5.818	0.0706274	0.107977
		54.139	6.525	0.120523
		35.57	4.723	0.13278
20181106_009	columnar	31.11	3.847	0.123658	0.150911
		20.421	3.201	0.15675
		13.788	2.376	0.172324
20181106_008	columnar	42.59	4.166	0.0978164	0.105046
		28.608	2.759	0.0964416
		21.782	2.633	0.12088
20181106_007	columnar	54.53	5.136	0.0941867	0.094263
		41.254	3.493	0.0846706
		28.461	2.958	0.103932
20181106_006	columnar	73.183	5.313	0.0725988	0.0841133
		51.43	4.477	0.0870504
		40.36	3.741	0.0926908
20181106_005	columnar	42.593	2.826	0.0663489	0.0725636
		39.211	2.658	0.0677871
		30.1	2.515	0.0835548
20181106_004	columnar	65.381	4.76	0.072804	0.0880879
		36.572	2.79	0.0762879
		20.96	2.414	0.115172
20181106_003	columnar	68.347	5.494	0.0803839	0.0811783
		48.164	3.856	0.0800598
		30.966	2.573	0.0830911
20181106_002	cuboidal	86.444	4.906	0.0567535	0.0689637
		48.769	3.626	0.0743505
		38.872	2.946	0.0757872
20181106_001	cuboidal	52.238	4.199	0.0803821	0.0962538
		39.775	3.993	0.10039
		25.558	2.76	0.10799
20181104_008	early I	49.276	124.213	2.52076	2.58923
		37.467	99.525	2.65634
		27.351	70.855	2.59058
20181104_007	early II	53.492	68.397	1.27864	1.87257
		44.855	84.109	1.87513
		31.695	78.095	2.46395
20181104_006	early I	43.966	85.448	1.9435	1.99937
		31.801	62.45	1.96377
		28.825	60.268	2.09082
20181104_005	early I	46.565	169.576	3.64171	3.89768
		24.218	75.796	3.12974
		22.165	109.087	4.92159
20181104_004	early I	53.746	116.426	2.16623	2.36147
		45.722	115.508	2.52631
		52.518	125.616	2.39187
20181104_003	early I	73.637	128.942	1.75105	2.06204
		49.492	95.932	1.93833
		31.701	79.149	2.49674
20181104_002	early I	17.68	79.689	4.5073	3.52801
		17.043	50.053	2.93687
		15.944	50.062	3.13986
20181104_001	early II	95.693	134.963	1.41037	1.49169
		63.756	96.303	1.51049
		42.189	65.57	1.5542
20181103_021	early II	72.19	95.981	1.32956	1.19916
		61.196	59.694	0.975456
		43.647	56.412	1.29246
20181103_020	cuboidal	96.422	14.991	0.155473	0.131869
		80.914	9.961	0.123106
		65.095	7.618	0.117029
20181103_019	early I	28.002	88.833	3.17238	3.09569
		26.375	94.783	3.59367
		32.971	83.121	2.52103
20181103_018	early II	48.123	89.792	1.86589	1.61266
		37.387	58.556	1.56621
		36.018	50.637	1.40588
20181103_017	early I	21.399	62.56	2.9235	2.7927
		20.201	53.455	2.64616
		16.987	47.707	2.80844
20181103_016	early I	39.143	140.968	3.60136	3.77523
		32.296	113.518	3.51492
		22.937	96.551	4.2094
20181103_015	early II	36.401	19.511	0.536002	0.406834
		38.927	12.558	0.322604
		27.762	10.047	0.361898
20181103_014	cuboidal	119.794	25.283	0.211054	0.210479
		104.464	20.214	0.193502
		57.731	13.098	0.22688
20181103_013	early I	18.306	68.695	3.75259	4.19178
		15.148	66.691	4.40263
		13.063	57.74	4.42012
20181103_012	early II	66.905	49.088	0.733697	0.912936
		49.217	32.076	0.651726
		38.884	52.625	1.35338
20181103_011	early II	52.151	70.842	1.3584	1.4354
		39.848	48.148	1.20829
		33.224	57.793	1.7395
20181103_010	early II	92.657	115.469	1.2462	1.54853
		57.056	92.08	1.61385
		40.493	72.302	1.78554
20181103_009	cuboidal-early	62.844	10.663	0.169674	0.20823
		40.705	9.899	0.243189
		37.743	7.995	0.211827
20181103_008	cuboidal	93.616	20.341	0.217281	0.223615
		82.641	19.832	0.239978
		60.472	12.916	0.213586
20181103_007	early II	90.256	100.823	1.11708	1.41308
		64.481	94.498	1.46552
		53.719	88.993	1.65664
20181103_005	early II	121.775	16.741	0.137475	0.191183
		84.093	16.345	0.194368
		62.965	15.219	0.241706
20181103_004	cuboidal	87.048	38.484	0.442101	0.330831
		74.52	20.06	0.269189
		53.584	15.068	0.281203
20181103_003	cuboidal	65.095	88.643	1.36175	1.02469
		64.885	62.363	0.961131
		43.923	32.995	0.751201
20181103_002	early I	22.576	39.033	1.72896	1.73172
		21.43	31.101	1.45128
		16.501	33.248	2.01491
20181103_001	early II	99.184	22.464	0.226488	0.204031
		69.874	13.838	0.198042
		54.462	10.215	0.187562
20181101_022	early II	26.12	27.952	1.07014	1.10661
		21.01	21.234	1.01066
		15.254	18.9	1.23902
20181101_021	early II	72.013	10.08	0.139975	0.139308
		55.487	8.515	0.153459
		46.55	5.795	0.12449
20181101_020	early I	31.008	47.411	1.52899	1.8624
		25.395	44.469	1.75109
		17.886	41.265	2.30711
20181101_018	early I	7.486	33.894	4.52765	4.57199
		9.209	43.511	4.72483
		7.834	34.967	4.46349
20181101_017	early II	42.134	3.56	0.0844923	0.092746
		29.759	3.206	0.107732
		28.635	2.463	0.0860136
20181101_015	cuboidal	51.116	8.212	0.160654	0.144284
		48.76	6.898	0.141468
		37.956	4.962	0.13073
20181101_014	early I	32.505	84.629	2.60357	3.11321
		21.77	77.726	3.57033
		19.87	62.903	3.16573
20181101_013	early I	34.378	65.729	1.91195	1.41316
		32.964	39.208	1.18942
		27.385	31.167	1.1381
20181101_012	cuboidal	76.427	4.733	0.0619284	0.0799762
		44.361	3.561	0.0802732
		19.974	1.952	0.097727
20181101_011	early I	25.368	43.641	1.72032	1.47875
		24.829	38.524	1.55157
		19.925	23.2	1.16437
20181101_010	early II	29.683	25.582	0.86184	0.968935
		19.482	16.4	0.841803
		15.938	19.176	1.20316
20181101_009	cuboidal	55.268	2.726	0.0493233	0.0554864
		99.602	5.893	0.0591655
		60.203	3.49	0.0579705
20181101_008	early II	79.755	11.11	0.139302	0.179331
		65.943	10.356	0.157045
		59.62	14.407	0.241647
20181101_007	early II	58.554	10.212	0.174403	0.153379
		52.618	7.808	0.14839
		41.32	5.675	0.137343
20181101_006	early II	48.54	4.482	0.0923362	0.113577
		32.676	3.969	0.121465
		30.103	3.821	0.126931
20181101_005	early I	18.014	79.706	4.42467	4.24053
		19.836	83.995	4.23447
		15.439	62.72	4.06244
20181101_004	early I	35.439	127.129	3.58726	4.07086
		35.131	131.346	3.73875
		22.214	108.55	4.88656
20181101_003	early I	17.481	66.787	3.82055	4.54283
		15.701	70.691	4.50232
		10.107	53.624	5.30563
20181101_002	early I	24.334	140.15	5.75943	6.07093
		19.735	101.714	5.15399
		10.095	73.687	7.29936
20181101_001	early I	34.726	64.227	1.84954	2.3886
		23.506	59.306	2.52302
		14.78	41.284	2.79323

## Sheet: mESC circularity
16122017_LifeAct_wt_48h_n1
series	Circularity
3	0.882
4	0.907
5	0.888
6	0.829
7	0.883
8	0.973
9	0.924
10	0.897
16122017_LifeAct_wt_48h_n2
1	0.88
2	0.953
3	0.952
4	0.91
5	0.978
6	0.93
7	0.927
8	0.845
9	0.972
10	0.972
12_1	0.974
12_2	0.872
17122017_LifeAct_wt_48h_n3
2	0.846
3	0.957
4	0.957
5	0.97
6	0.882
7	0.907
8	0.903
9	0.911
10	0.95
11	0.949
17122017_LifeAct_wt_48h_n4
1	0.951
2	0.93
3	0.924
4	0.915
5	0.872
6	0.97
7	0.95
8	0.929
9	0.95
10	0.847

## Sheet: Immunosurgery
Treated		Control	Circularity
IMS-1	0.953	Ctrl-2	0.769
IMS-2	0.956	Ctrl-1	0.847
IMS-3	0.958	Ctrl-3	0.73
IMS-4	0.979	Ctrl-4	0.889
IMS-5	0.962
IMS-6	0.96

## Sheet: Laminin Intensity
Experiment	image	Stage	BM	border 1	border 2	border average	border/BM
20181108_	20181108_010	early	20.85	43.439	80.324	61.8815	2.96794
	20181108_009	early	28.817	107.155	100.998	104.077	3.61164
	20181108_008	early	21.294	69.579	89.055	79.317	3.72485
	20181108_007	early-cuboidal	21.463	120.286	105.947	113.117	5.2703
	20181108_006	early	11.253	58.429	63.714	61.0715	5.42713
	20181108_005	early	21.089	57.715	66.446	62.0805	2.94374
	20181108_004	early	25.22	70.435	75.977	73.206	2.9027
	20181108_003	early	21.534	57.239	56.384	56.8115	2.63822
	20181108_002	cuboidal-early	18.571	42.489	74.76	58.6245	3.15678
20181113_Cdx2_	20181113_Cdx2_005	cuboidal	18.932	148.891	60.101	104.496	5.51954
	20181113_Cdx2_004	early	18.467	39.785	57.018	48.4015	2.62097
	20181113_Cdx2_003	cuboidal	19.681	49.969	66.187	58.078	2.95097
	20181113_Cdx2_001	early-cuboidal	19.376	15.506	62.889	39.1975	2.02299
20181113_Gata6_	20181113_Gata6_004	cuboidal	23.104	49.679	41.555	45.617	1.97442
	20181113_Gata6_003	early	7.595	22.096	17.83	19.963	2.62844
	20181113_Gata6_002	early	16.36	44.993	56.126	50.5595	3.09043
	20181113_Gata6_001	early-cuboidal	25.829	39.868	45.9	42.884	1.6603
20181114_	20181114_011	early	16.987	27.027	45.647	36.337	2.13911
	20181114_010	early	27.359	31.244	46.86	39.052	1.42739
	20181114_009	early-cuboidal	18.922	43.254	54.179	48.7165	2.5746
	20181114_008	early	19.846	60.829	53.367	57.098	2.87705
	20181114_007	early-cuboidal	29.903	78.195	91.613	84.904	2.83931
	20181114_003	early	32.081	67.554	64.875	66.2145	2.06398
	20181114_002	early-cuboidal	22.483	86.208	62.065	74.1365	3.29745
20181128_	20181128_017_panel	columnar	17.258	70.551	85.604	78.0775	4.52413
	20181128_016	cuboidal	63.515	88.33	113.434	100.882	1.58832
	20181128_015	cuboidal	11.414	81.46	78.379	79.9195	7.00188
	20181128_014	cuboidal	30.706	50.339	45.694	48.0165	1.56375
	20181128_011	cuboidal	19.41	88.585	85.538	87.0615	4.48539
	20181128_010	early-cuboidal	26.855	63.375	55.076	59.2255	2.20538
	20181128_009	columnar	47.424	126.279	102.307	114.293	2.41002
	20181128_007	cuboidal	26.505	129.039	121.346	125.192	4.72335
	20181128_006	cuboidal	21.273	94.173	109.961	102.067	4.79796
	20181128_005	early	53.428	121.684	99.579	110.631	2.07067
	20181128_004	early	22.232	74.769	96.484	85.6265	3.8515
	20181128_003	early-cuboidal	18.337	39.391	41.884	40.6375	2.21615
	20181128_002	columnar	13.641	138.057	62.837	100.447	7.36361
	20181128_001	early-cuboidal	23.767	65.046	97.79	81.418	3.42567
20181202_	20181202_006	early	30.953	136.892	122.616	129.754	4.19197
	20181202_005	early	26.889	60.678	62.146	61.412	2.28391
	20181202_004	early	33.602	89.706	97.216	93.461	2.78141
	20181202_002	early	22.74	91.062	78.375	84.7185	3.72553
	20181202_001	early	41.673	121.064	79.105	100.084	2.40166
20181204_	20181204_006	cuboidal	38.473	104.943	160.762	132.852	3.45314
	20181204_005	early	45.098	56.088	77.47	66.779	1.48075
	20181204_004	early	45.098	56.088	77.47	66.779	1.48075
	20181204_003	cuboidal	11.246	74.029	91.687	82.858	7.36778
	20181204_002	early	17.823	70.608	46.599	58.6035	3.28808
	20181204_001	early	50.813	65.833	91.131	78.482	1.54453
20181210_	20181210_020	early	21.561	65.11	57.04	61.075	2.83266
	20181210_018	early	12.744	27.799	55.643	41.721	3.27378
	20181210_017	early	27.392	69.322	52.221	60.7715	2.21859
	20181210_016	cuboidal	21.268	95.156	58.433	76.7945	3.6108
	20181210_015	early	21.012	30.775	28.561	29.668	1.41196
	20181210_014	early	29.532	51.974	55.781	53.8775	1.82438
	20181210_012_panel	early	32.056	62.768	53.165	57.9665	1.80829
	20181210_011_panel	early	14.805	51.019	29.237	40.128	2.71044
	20181210_009	early	30.554	29.288	66.179	47.7335	1.56227
	20181210_008	early	22.059	76.214	35.146	55.68	2.52414
	20181210_007	early	32.432	58.71	49.811	54.2605	1.67305
	20181210_006_panel	early	27.089	29.235	26.73	27.9825	1.03298
	20181210_005	cuboidal	25.352	60.485	82.955	71.72	2.82897
	20181210_004	cuboidal	28.4	85.353	65.92	75.6365	2.66326
	20181210_002_panel	cuboidal	34.525	74.371	106.255	90.313	2.61587
20181216_ItgB1_	20181216_ItgB1_007	early	13.949	35.768	33.044	34.406	2.46656
	20181216_ItgB1_006	early	19.655	91.424	61.565	76.4945	3.89186
	20181216_ItgB1_005	early	18.904	48.534	34.989	41.7615	2.20914
	20181216_ItgB1_004	early	36.027	113.648	113.115	113.381	3.14713
	20181216_ItgB1_003	cuboidal	32.424	71.658	52.929	62.2935	1.92122
	20181216_ItgB1_002	early	19.773	33.334	49.488	41.411	2.09432
	20181216_ItgB1_001	early	29.623	121.227	46.425	83.826	2.82976
20190204_	20190204_008	cup	29.564	69.484	71.674	70.579	2.38733
	20190204_006	cuboidal	30.367	71.455	68.632	70.0435	2.30657
	20190204_005	E5.0	15.07	53.936	56.937	55.4365	3.6786
	20190204_004_panel	E5.0	40.921	100.269	127.168	113.719	2.77898
	20190204_003	cuboidal	35.3	88.731	109.056	98.8935	2.80152
20190207_	20190207_004	cuboidal	21.026	52.408	79.28	65.844	3.13155
	20190207_003	early	19.319	56.061	40.931	48.496	2.51027
	20190207_001	early	32.866	74.599	55.858	65.2285	1.98468
20190213_Podxl_	20190213_Podxl_012	early	47.376	53.334	54.299	53.8165	1.13594
	20190213_Podxl_011_panel	columnar	27.454	81.676	93.026	87.351	3.18172
	20190213_Podxl_010	early	31.815	109.581	121.395	115.488	3.62999
	20190213_Podxl_009	early-cuboidal	50.912	59.498	108.307	83.9025	1.64799
	20190213_Podxl_008_panel	columnar	30.171	109.696	76.213	92.9545	3.08092
	20190213_Podxl_007	cuboidal-columnar	37.289	146.174	77.894	112.034	3.00448
	20190213_Podxl_006	cuboidal	26.982	112.05	100.771	106.41	3.94376
	20190213_Podxl_005	cuboidal-columnar	57.48	154.578	176.136	165.357	2.87677
	20190213_Podxl_002	columnar	29.063	77.882	85.101	81.4915	2.80396
20190213_ZO1_	20190213_ZO1_008	cuboidal	21.545	57.722	71.866	64.794	3.00738
	20190213_ZO1_007	early	25.024	63.067	63.301	63.184	2.52494
	20190213_ZO1_006_panel	columnar-cup	10.284	35.119	33.761	34.44	3.34889
	20190213_ZO1_005	cuboidal	28.722	69.743	98.185	83.964	2.92333
	20190213_ZO1_004	columnar	21.985	80.074	83.595	81.8345	3.72229
	20190213_ZO1_003	cuboidal	18.394	93.884	64.603	79.2435	4.30812
	20190213_ZO1_002	cuboidal	49.573	108.767	75.405	92.086	1.85758
	20190213_ZO1_001	cuboidal	24.377	53.788	87.408	70.598	2.89609
20190311_	20190311_015	columnar	13.818	79.565	100.701	90.133	6.52287
	20190311_013_panel	columnar	8.77	82.341	119.363	100.852	11.4997
	20190311_012	columnar	17.666	125.869	111.986	118.928	6.732
	20190311_011	cuboidal	49.443	129.731	179.098	154.415	3.12308
	20190311_010_panel	columnar	15.89	116.773	73.587	95.18	5.98993
	20190311_009	columnar	12.021	72.041	81.09	76.5655	6.36931
	20190311_008	columnar	10.458	55.116	74.341	64.7285	6.18938
	20190311_007	columnar	10.906	103.258	77.817	90.5375	8.30162
	20190311_006	cuboidal	17.205	43.489	63.954	53.7215	3.12244
	20190311_005	early	23.912	50.288	72.271	61.2795	2.56271
	20190311_004	early	17.605	84.142	104.232	94.187	5.35001
	20190311_003_panel	cup	10.404	113.751	62.111	87.931	8.45165
	20190311_002	cuboidal	24.13	77.458	102.265	89.8615	3.72406
	20190311_001	E5.0	11.682	57.857	91.94	74.8985	6.41144
20190316_	20190316_012	cuboidal	54.404	71.524	117.79	94.657	1.73989
	20190316_011	cuboidal	40.346	82.51	97.269	89.8895	2.22797
	20190316_010_panel	cuboidal	32.284	129.244	178.563	153.904	4.76718
	20190316_008	cuboidal	15.428	33.088	28.479	30.7835	1.9953
	20190316_007	cup	7.042	44.137	63.825	53.981	7.66558
	20190316_005_panel	cup	40.444	97.243	86.154	91.6985	2.2673
	20190316_004	cuboidal	34.553	98.218	101.928	100.073	2.89622
	20190316_003	columnar	48.071	107.284	130.788	119.036	2.47625
	20190316_001	columnar	57.671	106.879	80.268	93.5735	1.62254
20190328_	20190328_003	columnar	49.18	140.846	188.919	164.882	3.35263
	20190328_002	cuboidal-columnar	55.216	181.115	205.993	193.554	3.5054
	20190328_001	E5.0	39.197	173.622	228.513	201.067	5.12967
	20190328_009	columnar	48.8	216.057	147.598	181.827	3.72597
	20190328_008	E5.0	42.619	227.123	163.484	195.303	4.58255
	20190328_007	E5.0	20.332	144.137	98.548	121.343	5.96806
20190329_ItgB1_	20190329_ItgB1_007	cuboidal	19.167	43.391	31.082	37.2365	1.94274
	20190329_ItgB1_006	cuboidal	16.699	58.078	41.917	49.9975	2.99404
	20190329_ItgB1_005	cuboidal	25.215	65.907	64.976	65.4415	2.59534
	20190329_ItgB1_004	cuboidal-columnar	27.887	91.74	67.429	79.5845	2.85382
	20190329_ItgB1_003	cuboidal	13.194	84.387	90.936	87.6615	6.64404
	20190329_ItgB1_002	columnar	11.259	74.839	68.16	71.4995	6.35043
20190329_Perlecan_	20190329_Perlecan_008	cuboidal	22.061	108.504	33.269	70.8865	3.2132
	20190329_Perlecan_007	cuboidal	5.356	34.018	29.686	31.852	5.94698
	20190329_Perlecan_006	cuboidal	15.201	49.256	120.587	84.9215	5.58657
	20190329_Perlecan_005	columnar	39.232	73.745	84.231	78.988	2.01336
	20190329_Perlecan_004	columnar	23.816	136.464	86.719	111.591	4.68557
	20190329_Perlecan_002	cuboidal	35.619	146.278	92.601	119.439	3.35325
	20190329_Perlecan_001	columnar	15.71	82.42	66.63	74.525	4.74379
20190330_	20190330_013	E5.0	26.822	99.559	74.165	86.862	3.23846
	20190330_012	E5.0	6.204	83.865	62.996	73.4305	11.836
	20190330_011	E5.0	56.181	179.837	157.752	168.794	3.00448
	20190330_009	E5.0	8.234	76.766	51.712	64.239	7.80168
	20190330_008	E5.0	6.757	90.341	70.832	80.5865	11.9264
	20190330_007	E5.0	47.873	81.945	175.159	128.552	2.68527
	20190330_006	E5.0	23.071	94.527	109.254	101.891	4.41639
	20190330_005	E5.0	36.006	87.508	49.03	68.269	1.89605
	20190330_004	E5.0	20.724	130.039	94.866	112.452	5.4262
	20190330_003	E5.0	6.434	52.589	30.532	41.5605	6.45951
	20190330_001	E5.0	60.794	162.769	52.418	107.594	1.7698
20102017_	20102017_018	E5.0	41.432	118.948	93.929	106.439	2.56899
20180206_	20180206_020	E5.0	57.043	159.085	238.729	198.907	3.48697
	20180206_018	E5.0	12.731	53.902	49.931	51.9165	4.07796
	20180206_001	E5.0	31.481	102.73	130.63	116.68	3.70636
	20180206_015	E5.0	144.018	250.576	255	252.788	1.75525
	20180206_014	E5.0	104.431	253.805	206.063	229.934	2.20178
	20180206_013	E5.0	84.998	242.675	255	248.838	2.92757
	20180206_012	E5.0	93.444	237.194	227.636	232.415	2.48721
	20180206_011	E5.0	95.179	222.342	170.715	196.529	2.06483
	20180206_010	cup	53.569	106.934	186.996	146.965	2.74347
	20180206_008	E5.0	113.686	175.719	209.292	192.505	1.69331
	20180206_007	E5.0	18.883	70.16	110.243	90.2015	4.77686
	20180206_006	E5.0	18.196	70.602	101.145	85.8735	4.71936
	20180206_003	E5.0	66.084	248.799	114.761	181.78	2.75074
20180318_	20180318_009	cuboidal	66.084	248.799	114.761	181.78	2.75074
	20180318_008	cup	18.913	116.953	103.522	110.238	5.82866
	20180318_007	columnar	23.817	105.745	113.189	109.467	4.59617
	20180318_006	E5.0	59.241	235.356	88.58	161.968	2.73405
	20180318_005	E5.0	38.25	117.442	146.37	131.906	3.44852
	20180318_004	columnar	18.074	84.477	149.082	116.779	6.46119
	20180318_003	cup	21.795	125.621	62.475	94.048	4.31512
	20180318_001	columnar	22.765	166.778	186.227	176.502	7.75324
16012018_	16012018_008	columnar	6.27	86.602	45.363	65.9825	10.5235
	16012018_002	E5.0	45.86	172.064	110.513	141.288	3.08087

## Sheet: E-Caderin Intensity Analysis
Experiment	Stage	early	cuboidal	columnar	cup	E5.0
20181128_017	columnar			1.62228
20181128_016	cuboidal		1.23014
20181128_015	cuboidal		2.52578
20181128_014	cuboidal		1.35439
20181128_012	early	1.11854
20181128_011	cuboidal		1.02961
20181128_010	early-cuboidal	0.982566
20181128_009	columnar			1.08211
20181128_007	cuboidal		1.1943
20181128_006	cuboidal		1.36613
20181128_005	early	0.803518
20181128_004	early	1.08937
20181128_003	early-cuboidal	0.818288
20181128_002	columnar			1.44346
20181212_016	cuboidal		1.20718
20181212_014	columnar			1.2226
20181212_013	early	0.823921
20181212_012	columnar			1.42502
20181212_011	columnar			1.28387
20181212_009	cup				1.72466
20181212_007	E5.0					1.93344
20181212_006	columnar			1.28073
20181212_005	cuboidal		1.2761
20181212_004	early	0.75687
20181212_003	cuboidal		1.30864
20181212_002	cuboidal		1.11589
201811212_001	cup				1.92231
20181220_014	cup				2.3015
20181220_013	E5.0					2.41676
20181220_012	columnar			1.47302
20181220_011	early	1.13886
20181220_010	early	1.059
20181220_009	early	1.11158
20181220_008	early	1.08444
20181220_007	early	0.941708
20181220_006	early	0.757873
20181220_005	early	1.04239
20181220_004	early	0.87154
20181220_002	early	1.04642
20190131_004	early	0.86846
20190203_021	cuboidal		1.16557
20190203_020	early	0.825901
20190203_019	early	0.736332
20190203_018	cuboidal		1.12627
20190203_016	cuboidal-early		1.08792
20190203_013	cuboidal		1.25761
20190203_007	early	1.28482
20190203_005	columnar			1.44124
20190203_004	E5.0					1.40544
20190203_003	cuboidal			1.48026
20190203_002	E5.0					2.10282
20190203_001	E5.0					2.01599
20190210_015	cuboidal-early		1.61393
20190210_012	cuboidal		0.922711
20190210_011	cuboidal		1.03731
20190210_009	cuboidal		1.58274
20190210_007	cuboidal-early		0.828159
20190210_005	cuboidal		1.14913
20190211_010	early	1.06907
20190211_005	early-cuboidal	1.0463
20190211_004	cuboidal		1.20931
20190211_003	cuboidal		1.0137
20190213-GM130-007	cuboidal		1.12913
20190213_GM130_008	cuboidal		1.0894
20190213_GM130_002	early-cuboidal	0.798141
20190213_Snail_008	columnar			1.15297
20190213_Snail_007	cuboidal		0.986352
20190213_Snail_003	cuboidal		1.07756
20190213_Snail_001	columnar			1.43602
20190213_ZO1_008	columnar-cuboidal			1.60522
20190213_ZO1_006	columnar			1.20593
20190213_ZO1_004	columnar			1.1002
20190213_ZO1_003	cuboidal		1.21423
20190213_ZO1-001	cuboidal		1.13269
20190303_A-Cat_002	cup				2.27787
20190303_A-Cat_001	columnar			1.14767
20190303_B-Cat_004	cup				1.45812
20190303_B-Cat_003	cup				1.82265
20190303_pB-Cat_005	cup				1.6392
20190303_pB-Cat_001	cup				1.87474
20190312_B-Cat_012	cuboidal-early		0.925106
20190312_B-Cat_011	early	1.2798
20190312_B-Cat_005	early	0.865357
20190312_A-Cat_005	early	1.0615
20190312_A-Cat_001	early	0.851304
20190416_Par6_008	early	1.23997
20190416_Par6_007	early	0.942577
20190416_Par6_006	cuboidal-early		1.15094
20190416_Par6_005	early	1.05344
20190416_Par6_004	early	1.50844
20190416_Par6_003	early	0.816329
20190416_Par6_001	early	1.01963
20190317_A-Cat_006	cup				1.5949
20190317_A-Cat_003	early	1.22803
20190324_Bcat_007	cup				1.4692
20190324_Bcat_005	cup				1.13161
20191125_020	E5.0					1.23354
20191125_006	cup				1.92501
20191125_018	cup				1.42076
20191125_010	cup				1.64131
20191125_008	cup				1.76782
20190326_vHNF1_013	cup				1.44847
20190326_vHNF1_011	E5.0					1.34586
20190326_vHNF1_007	E5.0					1.78642
20190326_vHNF1_001	E5.0					1.53714
20190324_Bcat_008	columnar			1.24902
20190324_Bcat_006	cup				1.68493
20190324_Bcat_004	cup				1.44251
20190324_Bcat_001	columnar			1.35091
20190324_vHNF1_011	E5.0					1.54544
20190324_vHNF1_010	E5.0					1.3719
20190324_vHNF1_008	E5.0					1.16884
20190324_vHNF1_002	E5.0					1.62758
20190324_vHNF1_001	E5.0					1.28848
20190323_vHNF1_004	columnar			1.50267
20190317_A-Cat_012	columnar			1.48236
20190311_Snail-HNF_011	cup				1.69152
20190311_Snail-HNF_010	columnar			1.55634
20190311_Snail-HNF_008	cup				2.08741
20190309_vHNF1_009	cup				2.12368
20190309_vHNF1_008	cup				1.43837
20190212_vHNF1_012	cup				1.10311
20190212_vHNF1_011	cup				1.60472

## Sheet: Actin Intensity Analysis
	stage	pTE	EPI	pTE/EPI
10092018_003	cup	13.006	4.859	2.67668
10092018_004	cup	9.895	4.712	2.09996
10092018_005	cup	10.436	3.654	2.85605
10092018_006	cup	10.631	4.321	2.46031
11062018_005	cuboidal	16.37	4.414	3.70865
11062018_008	cuboidal	31.652	11.705	2.70414
11062018_010	early-middle	26.981	8.083	3.33799
11062018_012	cuboidal	23.775	8.852	2.68583
11062018_013	cuboidal	32.602	14.649	2.22554
13092018_011	columnar-cuboidal	22.614	7.783	2.90556
13092018_014	cup	19.221	7.856	2.44666
13092018_016	columnar	16.594	7.898	2.10104
15122017_004	E5.0	23.777	12.531	1.89745
15122017_005	E5.0	20.207	7.678	2.63181
15122017_006	cup	23.663	7.204	3.2847
15122017_007	E5.0	29.46	7.575	3.88911
15122017_011	cup	31.275	12.178	2.56816
15122017_013	E5.0	16.244	5.316	3.05568
15122017_014	E5.0	24.471	8.147	3.00368
19122017_006_pHis	E5.0	26.72	4.531	5.89715
19122017_pHIS_003	E5.0	27.928	6.109	4.57162
19122017_pHis_004	E5.0	15.858	4.472	3.54606
19122017_pHis_007	E5.0	17.394	3.5	4.96971
19122017_pMyo_003	E5.0	10.179	4.994	2.03825
19122017_pMyo_004	E5.0	15.524	4.04	3.84257
20092018_002	cuboidal	8.788	3.761	2.33661
20092018_003	cuboidal	21.891	6.679	3.27759
20092018_004	cuboidal	8.069	2.631	3.06689
20092018_005	cuboidal	6.452	2.801	2.30346
20092018_006	cuboidal	6.125	3.233	1.89453
20092018_007	cuboidal	11.635	3.791	3.06911
20092018_009	cuboidal	19.941	6.049	3.29658
20092018_010	columnar	15.464	5.694	2.71584
20092018_011	cuboidal	13.17	4.448	2.96088
20092018_012	cup	10.455	1.774	5.89346
20092018_013	cup	9.124	2.8	3.25857
20092018_014	cuboidal	17.505	6.504	2.69142
20092018_015	cup	19.421	3.835	5.06415
20092018_017	cup	13.033	2.467	5.28293
20100224_001	cup	32.497	10.724	3.03031
20100224_009	E5.0	20.336	6.732	3.0208
20100224_011	E5.0	25.703	6.719	3.82542
20102017_018	E5.0	55.818	10.995	5.07667
20180206_003	E5.0	7.25	2.637	2.74934
20180206_006	E5.0	5.996	2.315	2.59006
20180206_007	E5.0	6.053	2.206	2.74388
20180206_008	E5.0	14.048	3.732	3.7642
20180206_010	cup	7.523	1.817	4.14034
20180206_011	E5.0	6.637	1.778	3.73285
20180206_012	E5.0	6.519	2.562	2.5445
20180206_013	E5.0	6.334	2.578	2.45694
20180206_014	E5.0	10.104	2.552	3.95925
20180206_015	E5.0	9.253	3.219	2.8745
20180206_020	E5.0	35.407	11.325	3.12645
20180221_005	cuboidal	61.371	20.172	3.04239
20180221_006	cuboidal-early	113.587	35.858	3.16769
20180221_009	cuboidal-early	68.635	16.621	4.12941
20180221_011	cuboidal-early	53.088	17.993	2.95048
20180221_016	cuboidal-columnar	143.242	32.857	4.35956
20180224_002	cuboidal	27.894	7.674	3.63487
20180224_006	cuboidal	35.526	11.669	3.04448
20180224_009	cuboidal	25.339	8.057	3.14497
20180224_011	cuboidal	25.587	8.066	3.1722
20180226_001	columnar	29.992	10.702	2.80247
20180226_002	cuboidal-early	27.407	11.468	2.38987
20180226_006	cuboidal	23.184	6.219	3.72793
20180302_001	columnar	36.676	6.977	5.2567
20180302_005	columnar	15.224	3.994	3.81172
20180302_013	cup	23.54	7.227	3.25723
20180302_014	cuboidal	14.255	4.882	2.91991
20180303_003	E5.0	37.225	9.836	3.78457
20180303_005	early	40.126	14.126	2.84058
20180303_006	columnar	17.521	7.492	2.33863
20180303_007	cuboidal	24.876	8.439	2.94774
20180303_008	early	26.192	7.434	3.52327
20180303_009	early	29.038	10.364	2.80181
20180306_002	cuboidal	80.553	20.864	3.86086
20180306_006	cuboidal	33.99	13.639	2.49212
20180306_007	E5.0	40.443	18.817	2.14928
20180306_009	early-cuboidal	41.924	16.733	2.50547
20180306_ZO1_002	cuboidal	27.932	9.233	3.02524
20180306_ZO1_006	cuboidal	17.417	7.776	2.23984
20180306_ZO1_008	E5.0	16.297	4.668	3.49122
20180306_ZO1_013	E5.0	41.269	14.201	2.90606
20180306_ZO1_016	cuboidal	62.604	33.132	1.88953
20180309_001	cup	44.41	16.326	2.7202
20180309_002	cup	18.419	4.524	4.0714
20180309_006	E5.0	10.654	2.602	4.09454
20180318_003	cup	13.415	6.545	2.04966
20180318_005	E5.0	25.033	5.296	4.72677
20180318_008	cup	24.984	5.884	4.24609
20180318_009	cuboidal	44.41	16.326	2.7202
20180414_005	cuboidal	35.074	6.827	5.13754
20180414_006	cuboidal	37.185	9.664	3.84779
20180414_007	columnar	41.698	7.818	5.33359
20180428_002	cuboidal	9.409	4.147	2.26887
20180428_005	columnar	10.676	3.264	3.27083
20180428_006	columnar	12.378	3.593	3.44503
20180428_007	columnar	16.072	6.099	2.63519
20180613_005	early	11.953	5.202	2.29777
20180613_009	early	13.184	4.944	2.66667
20180808_002	columnar	38.268	11.567	3.30838
20180808_003	early-cuboidal	33.784	16.143	2.0928
20180808_005	early	16.634	7.244	2.29625
20180808_008	early	14.255	12.597	1.13162
20180808_009	early	41.297	17.521	2.357
20180808_010	early	21.001	15.291	1.37342
20181101_001	early	17.772	10.961	1.62138
20181101_002	early	19.506	9.026	2.16109
20181101_003	early	19.458	7.177	2.71116
20181101_004	early	22.297	10.771	2.0701
20181101_005	early	9.87	9.024	1.09375
20181101_006	early-cuboidal	29.777	12.338	2.41344
20181101_007	early	19.302	11.965	1.61321
20181101_008	early	36.814	23.566	1.56217
20181101_011	early	24.881	9.961	2.49784
20181101_012	cuboidal	50.926	12.368	4.11756
20181101_013	early	19.11	11.249	1.69882
20181101_014	early	10.461	6.651	1.57285
20181101_015	cuboidal	29.049	8.246	3.5228
20181101_017	early	19.164	4.884	3.92383
20181101_021	early	17.228	6.411	2.68726
20181101_022	early	7.669	5.377	1.42626
20181102_006	early	3.038	1.224	2.48203
20181102_007	columnar	8.408	2.746	3.06191
20181102_010	columnar	3.44	1.685	2.04154
20181102_011	columnar	4.8	1.661	2.88983
20181102_012	cuboidal	4.426	1.858	2.38213
20181102_016	cuboidal	4.994	2.088	2.39176
20181102_017	cuboidal	4.121	1.496	2.75468
20181102_018	cuboidal	4.948	2.01	2.46169
20181102_020	columnar	6.745	2.477	2.72305
20181102_021	cuboidal	6.563	2.034	3.22665
20181102_023	cuboidal	4.582	1.349	3.39659
20181102_024	cuboidal	9.253	3.382	2.73596
20181102_025	cuboidal	8.133	2.414	3.3691
20181103_010	early	20.485	12.416	1.64989
20181103_011	early	20.614	6.771	3.04445
20181103_012	early	25.767	13.292	1.93853
20181103_013	early	14.502	6.198	2.33979
20181103_015	early	18.295	6.978	2.62181
20181103_016	early	17.598	6.629	2.6547
20181103_018	early	17.439	10.661	1.63578
20181103_019	early	17.763	10.049	1.76764
20181103_021	early	36.723	12.147	3.02322
20181104_001	early	30.534	19.733	1.54736
20181104_002	early	8.097	4.916	1.64707
20181104_003	early	14.198	8.805	1.61249
20181104_004	early	17.102	8.411	2.03329
20181104_005	early	22.922	9.111	2.51586
20181104_006	early	21.945	9.831	2.23222
20181104_007	early	21.315	15.438	1.38068
20181104_008	early	17.307	6.728	2.57238
20181106_001	columnar	35.949	12.118	2.96658
20181106_004	columnar	28.917	11.414	2.53347
20181106_006	columnar	17.936	8.739	2.05241
20181106_007	cup	18.048	6.653	2.71276
20181106_013	cup-columnar	12.055	5.279	2.28358
20181106_018	columnar	17.675	5.114	3.4562
20181212_ZO1_002	cup	12.183	3.703	3.29004
20181212_ZO1_005	cup	19.282	8705	0.00221505
20181212_ZO1_008	columnar	17.955	5.311	3.38072
20181212_ZO1_009	columnar	15.622	6.724	2.32332
20181212_ZO1_010	columnar	25.697	7.86	3.26934
20181212_ZO1_011	cup	19.315	7.203	2.68152
20190115_001	cuboidal	15.67	6.182	2.53478
20190115_005	columnar	22.26	9.226	2.41275
20190115_012	columnar-cuboidal	14.643	6.093	2.40325
20190123_001	early	89.412	4.873	18.3485
20190123_002	early	15.548	5.587	2.78289
20190123_005	early	6.88	4.766	1.44356
20190123_007	early	13.577	7.359	1.84495
20190123_009	early	11.718	8.054	1.45493
20190204_004	E5.0	17.915	5.855	3.05978
20190204_005	E5.0	25.552	6.171	4.14066
20190204_008	cup-E5.0	29.616	12.087	2.45024
20190208_HNF_002	cup	28.314	9.825	2.88183
20190208_HNF_003	columnar	77.115	28.134	2.74099
20190208_HNF_006	cup	39.78	14.91	2.66801
20190208_HNF_009	columnar	38.411	15.737	2.44081
20190310_B-Cat_009	cup	38.511	12.392	3.10773
20190212_002	cup	24.583	9.31	2.64049
20190212_003	columnar	18.883	7.558	2.49841
20190212_005	columnar	17.984	7.551	2.38167
20190213_PodxI_011	columnar	38.049	10.885	3.49554
20190213_Snail_001	columnar-cup	27.283	6.681	4.08367
20190213_Snail_008	columnar-cup	22.735	8.718	2.60782
20190303_001	cuboidal-columnar	33.916	13.564	2.50044
20190303_002	cup	35.745	9.693	3.68771
20190310_A-Cat_001	columnar	22.256	10.33	2.1545
20190310_b_Cat-001	cup	60.112	17.586	3.41817
20190310_B-Cat_003	columnar	21.977	7.515	2.92442
20190310_B-Cat_006	columnar-cup	52.453	16.01	3.27626
20190310_B-Cat_007	cup	32.919	11.672	2.82034
20190311_HNF_010	columnar	15.66	5.693	2.75075
20190311_HNF_011	cup	21.98	8.407	2.61449
20190311_Lam_007	columnar	38.03	12.27	3.09943
20190311_Lam_009	columnar	40.563	14.531	2.79148
20190311_Lam_010	columnar	35.681	13.863	2.57383
20190311_Lam_013	columnar	35.888	10.077	3.56138
20190311_Lam_015	columnar	38.863	17.446	2.22762
20190316_Itg_001	columnar	30.865	10.527	2.93198
20190316_Itg_002	cup	28.172	6.665	4.22686
20190328_Oct4_001	cuboidal	25.337	9.713	2.60857
20190328_Oct4_002	cuboidal-early	13.984	8.166	1.71247
20190328_Oct4_003	cuboidal-early	14.278	6.443	2.21605
20190328_Oct4_004	cuboidal-early	12.341	6.388	1.9319
20190328_Oct4_007	columnar	27.015	15.857	1.70366
20190328_Oct4_010	cuboidal	46.084	22.656	2.03407
20190329_par6_002	columnar	24.443	6.618	3.69341
20190329_par6_006	cuboidal	17.592	9.515	1.84887
20190329_Par6_007	columnar	28.446	8.468	3.35923
20190329_rCdx2_003	cuboidal-early	12.159	7.464	1.62902
20190329_rCdx2_004	cuboidal	17.947	4.683	3.83237
20190329_rCdx2_005	coumnar	12.517	3.99	3.13709
20190329_rCdx2_007	columnar	13.016	2.975	4.37513
20190329_rCdx2_009	columnar	7.821	2.681	2.9172
20190329_rCdx2_011	cuboidal	10.581	3.288	3.21807
20190416_003	early	26.399	13.843	1.90703
20190416_004	early	22.173	12.196	1.81806
20190416_005	early	32.263	13.458	2.39731
20190416_007	early	16.453	6.7	2.45567
20190416_008	early	10.587	5.998	1.76509
25092018_004	cuboidal-columnar	6.274	1.555	4.03473
25092018_006	cuboidal	9.093	3.35	2.71433
25092018_014	cuboidal-early	11.962	5.176	2.31105
25092018_015	cuboidal	26.982	9.252	2.91634
25092018_021	cuboidal	3.333	1.138	2.92882
25092018_022	cuboidal	14.255	4.231	3.36918
25092018_023	cuboidal	10.055	3.653	2.75253
25093018_008	cuboidal-columnar	10.443	3.032	3.44426
31082018_004	early	23.145	13.739	1.68462
31082018_005	early	20.192	11.024	1.83164
31082018_006	early-cuboidal	25.045	12.832	1.95176
31082018_007	early	21.295	9.137	2.33063
31082018_009	early	20.83	10.273	2.02765
31082018_010	early	17.205	13.175	1.30588
31082018_012	early	9.166	4.677	1.9598
31082018_013	cuboidal	21.882	6.239	3.50729
31082018_017	early	13.026	5.728	2.27409
31082018_018	early	21.224	7.198	2.9486

## Sheet: Integrin B1 Intensity Analysis
stage I				stage II				stage III				stage IV				stageV
20190122_Snail_Cdx2_Series007		20180208_ItgB1-Series003		20180208_ItgB1-Series002		20190131_vHNF1-Series004		20190131_vHNF1-Series008
epi	26.071	1.36872	1.18711	85	33.936	1.18296	1.36586	91	24.635	1.52206	1.88917	epi	9.568	1.4282	1.51965	epi	17.579	1.51061	1.44284
te	35.684			86	40.145			92	37.496			te	13.665			te	26.555
epi	32.282	1.25624		87	27.265	1.5108		93	22.896	2.24275		epi	7.112	1.51308		epi	13.427	1.36851
te	40.554			88	41.192			94	51.35			te	10.761			te	18.375
epi	49.822	0.936353		89	21.552	1.40381		95	18.879	1.9027		epi	5.354	1.61767		epi	9.081	1.4494
te	46.651			90	30.255			96	35.921			te	8.661			te	13.162
20190122_Snail_Cdx2_Series006		?_20181027_Cdx2-pMyoII-ItgB1_Series019	20190204_ItgB1-HNF4-ColIV_Series009		20180208_ItgB1-Series001		20190131_vHNF1-Series007
epi	36.833	1.0215	0.954175	235	26.745	1.259	1.27767	193	22.205	1.11605	1.3306	epi	18.531	1.97501	1.62664	epi	17.251	1.44803	1.44135
te	37.625			236	33.672			194	24.782			te	36.599			te	24.98
epi	43.518	1.0131		237	27	1.42248		195	14.61	1.33949		epi	27.996	1.68235		epi	11.292	1.4489
te	44.088			238	38.407			196	19.57			te	47.099			te	16.361
epi	53.465	0.827925		239	32.5	1.15154		197	11.049	1.53625		epi	36.822	1.22256		epi	8.529	1.42713
te	44.265			240	37.425			198	16.974			te	45.017			te	12.172
20190122_Snail_Cdx2_Series005		20181027_Cdx2-pMyoII_ItgB1-Series010	20190204_ItgB1-HNF4-ColIV_Series001		20190204_ItgB1-HNF4-ColIV_Series008		20190131_vHNF1-Series006
epi	57.68	1.33065	1.26942	278	24.336	1.45032	1.3724	229	13.026	1.21265	1.31438	epi	12.762	1.24988	1.40664	epi	7.267	1.8046	1.85175
te	76.752			279	35.295			230	15.796			te	15.951			te	13.114
epi	51.166	1.33348		280	27.235	1.3349		231	9.222	1.34244		epi	10.006	1.34319		epi	5.419	1.84739
te	68.229			281	36.356			232	12.38			te	13.44			te	10.011
epi	44.104	1.14414		282	33.062	1.33198		233	7.169	1.38806		epi	6.965	1.62685		epi	4.166	1.90326
te	50.461			283	44.038			234	9.951			te	11.331			te	7.929
20190122_Snail_Cdx2_Series004		20181028_Cdx2-pMyoII-ItgB1-Series009	14022018_Itgb1-pakt-dapi_Series004		20190204_ItgB1-HNF4-ColIV_Series006		20190131_vHNF1-Series005
epi	58.452	1.20622	1.15168	350	34.37	1.28292	1.40706	392	21.538	1.3452	1.2779	epi	15.425	1.04408	1.12121	epi	15.38	1.37022	1.36262
te	70.506			351	44.094			393	28.973			te	16.105			te	21.074
epi	46.53	1.19566		352	25.379	1.50577		394	23.627	1.29487		epi	11.557	1.15186		epi	11.051	1.26749
te	55.634			353	38.215			395	30.594			te	13.312			te	14.007
epi	43.217	1.05317		354	22.014	1.4325		396	29.734	1.19362		epi	8.707	1.16768		epi	7.784	1.45015
te	45.515			355	31.535			397	35.491			te	10.167			te	11.288
20190122_Snail_Cdx2_Series003		20190212_ItgB1-Gata6-Twist_Series009	20190212_ItgB1-Gata6-Twist_Seties005	20190204_ItgB1-HNF4-ColIV_Series004		20190131_vHNF1-Series003
epi	20.305	1.07919	1.27592	410	11.378	1.27993	1.03384	422	5.769	1.52141	1.44106	epi	13.382	1.09446	1.32833	epi	18.607	1.35143	1.38779
te	21.913			411	14.563			423	8.777			te	14.646			te	25.146
epi	25.079	1.46238		412	12.54	1.06085		424	6.556	1.44646		epi	9.37	1.32924		epi	14.477	1.39808
te	36.675			413	13.303			425	9.483			te	12.455			te	20.24
epi	26.386	1.28617		414	16.297	0.760754		426	8.018	1.35533		epi	6.453	1.56129		epi	9.653	1.41386
te	33.937			415	12.398			427	10.867			te	10.075			te	13.648
20181024_Cdx2-HNF4-ItgB1Series016		?_20181206_ItgB1-Rab11-ColIV_Series008	20190212_ItgB1-Gata6-Twist_Seties003	20190204_ItgB1-HNF4-ColIV_Series003		20190131_vHNF1-Series002
epi	51.256	0.908752	1.20165	452	17.086	1.29141	1.51084	428	14.375	0.546504	0.99365	epi	10.148	1.32499	1.44208	epi	12.786	1.28868	1.48858
te	46.579			453	22.065			429	7.856			te	13.446			te	16.477
epi	38.473	1.46711		454	12.693	1.54187		430	10.836	1.40347		epi	7.062	1.45143		epi	8.519	1.54795
te	56.444			455	19.571			431	15.208			te	10.25			te	13.187
epi	42.501	1.22908		456	8.951	1.69925		432	15.302	1.03098		epi	4.778	1.54981		epi	6.153	1.62912
te	52.237			457	15.21			433	15.776			te	7.405			te	10.024
20181024_Cdx2-HNF4-ItgB1Series015		20190307_ItgB1-Gata6-B-Cat_Series012	20190307_ItgB1-Gata6-B-Cat_Series010	20190204_ItgB1-HNF4-ColIV_Series002		20190131_vHNF1-Series001
epi	17.465	1.2836	1.27646	458	14.164	0.937235	1.01548	464	25.945	1.02929	1.12914	epi	14.464	1.62182	1.45799	epi	12.798	1.29653	1.3318
te	22.418			459	13.275			465	26.705			te	23.458			te	16.593
epi	22.426	1.29287		460	11.963	1.06386		466	19.035	1.1679		epi	10.739	1.44771		epi	10.172	1.29267
te	28.994			461	12.727			467	22.231			te	15.547			te	13.149
epi	24.656	1.25292		462	10.762	1.04534		468	13.826	1.19022		epi	9.076	1.30443		epi	7.991	1.40621
te	30.892			463	11.25			469	16.456			te	11.839			te	11.237
20181024_Cdx2-HNF4-ItgB1Series014		20190307_ItgB1-Gata6-B-Cat_Series007	20190307_ItgB1-Gata6-B-Cat_Series009	20190212_Itgb1-Gata6-Twist_Series002	20180208_ItgB1-pMyo_Series006
epi	25.48	1.30373	1.31417	476	25.151	1.16699	1.19882	470	21.368	1.21387	1.36695	epi	5.575	1.59229	1.42548	epi	22.455	1.52616	1.49527
te	33.219			477	29.351			471	25.938			te	8.877			te	34.27
epi	19.278	1.19789		478	17.729	1.28907		472	14.622	1.52995		epi	7.71	1.33995		epi	21.11	1.43865
te	23.093			479	22.854			473	22.371			te	10.331			te	30.37
epi	24.333	1.44088		480	13.426	1.1404		474	14.044	1.35702		epi	10.604	1.34421		epi	25.774	1.52099
te	35.061			481	15.311			475	19.058			te	14.254			te	39.202
20181024_Cdx2-HNF4-ItgB1Series013		20190307_ItgB1-Gata6-B-Cat_Series006	20190307_ItgB1-Gata6-B-Cat_Series005	20190316_ItgB1-Gata6-B-Cat_Series005	20180208_ItgB1-pMyo_Series004
epi	35.228	1.36653	1.16091	epi	10.448	1.08404	0.972909	epi	16.346	1.13508	1.37782	epi	38.22	0.944898	1.04798	epi	32.383	1.32338	1.33816
te	48.14			te	11.326			te	18.554			te	36.114			te	42.855
epi	42.582	1.16282		epi	14.726	0.893861		epi	12.224	1.43226		epi	25.81	1.08032		epi	23.671	1.40104
te	49.515			te	13.163			te	17.508			te	27.883			te	33.164
epi	48.663	0.953394		epi	18.523	0.94083		epi	11.881	1.56611		epi	19.273	1.11872		epi	29.484	1.29006
te	46.395			te	17.427			te	18.607			te	21.561			te	38.036
20181024_Cdx2-HNF4-ItgB1Series012		20190307_ItgB1-Gata6-B-Cat_Series001	20190316_ItgB1-Gata6-B-Cat_Series007	20190316_ItgB1-Gata6-B-Cat_Series002	20190204_ItgB1-HNF4_ColIV_Series011
epi	25.706	1.37987	1.6066	epi	21.416	1.08891	1.32392	epi	28.664	1.37584	1.59702	epi	20.267	1.30226	1.50761	epi	22.38	0.997274	1.06002
te	35.471			te	23.32			te	39.437			te	26.393			te	22.319
epi	30.924	1.79501		epi	14.396	1.11844		epi	20.827	1.71777		epi	14.011	1.43915		epi	15.677	1.05926
te	55.509			te	16.101			te	35.776			te	20.164			te	16.606
epi	40.245	1.6449		epi	11.728	1.76441		epi	17.227	1.69745		epi	9.429	1.78142		epi	11.528	1.12353
te	66.199			te	20.693			te	29.242			te	16.797			te	12.952
20181024_Cdx2-HNF4-ItgB1Series011		20181210_ItgB1-Laminin-Series002		20190316_ItgB1-Gata6-B-Cat_Series001	20191107_ItgB1-HNF4a-Gata6-Series025	20190204_ItgB1-HNF4_ColIV_Series005
epi	46.455	1.16472	1.1844	epi	18.664	1.62532	1.39677	epi	16.804	1.10985	1.21246	epi	16.184	1.15064	1.25915	epi	7.752	1.52696	1.34806
te	54.107			te	30.335			te	18.65			te	18.622			te	11.837
epi	38.067	1.19171		epi	23.669	1.405		epi	13.996	1.29115		epi	21.289	1.10931		epi	9.902	1.3159
te	45.365			te	33.255			te	18.071			te	23.616			te	13.03
epi	29.379	1.19677		epi	27.311	1.15997		epi	11.613	1.23637		epi	11.351	1.51749		epi	13.257	1.20133
te	35.16			te	31.68			te	14.358			te	17.225			te	15.926
20181024_Cdx2-HNF4-ItgB1Series010		20190307_ItgB1-Gata6-Rab11-Series009	20190329_itgB1-Pat6-ColIV_Series007		20191222_ItgB1-Hnf4a-ColIV-Series031		14022018_itgb1_pakt_dapi_Series003
epi	39.376	1.16858	1.4059	epi	21.793	1.11536	1.29745	epi	9.388	1.40307	1.49808	epi	10.963	1.74651	1.72556	epi	22.578	1.42187	1.41081
te	46.014			te	24.307			te	13.172			te	19.147			te	32.103
epi	27.508	1.69762		epi	17.074	1.41273		epi	7.837	1.44902		epi	13.527	1.71464		epi	28.481	1.28345
te	46.698			te	24.121			te	11.356			te	23.194			te	36.554
epi	25.064	1.3515		epi	12.469	1.36426		epi	11.667	1.64215		epi	10.458	1.71553		epi	30.123	1.52711
te	33.874			te	17.011			te	19.159			te	17.941			te	46.001
20181024_Cdx2-HNF4-ItgB1Series008		20190307_ItgB1-Gata6-Rab11-Series008	20190329_itgB1-Pat6-ColIV_Series002		20191222_ItgB1-Hnf4a-ColIV-Series026		20191107_ItgB1-HNF4a-Gata6_Series036
epi	20.536	1.09739	1.24403	epi	14.156	1.52084	1.336	epi	6.894	1.58486	1.67601	epi	12.134	1.68988	1.69076	epi	7.893	1.81591	1.58185
te	22.536			te	21.529			te	10.926			te	20.505			te	14.333
epi	24.616	1.33165		epi	18.298	1.04837		epi	9.095	1.61792		epi	9.483	1.73595		epi	10.719	1.57067
te	32.78			te	19.183			te	14.715			te	16.462			te	16.836
epi	24.142	1.30304		epi	9.624	1.4388		epi	6.484	1.82526		epi	6.624	1.64644		epi	15.503	1.35896
te	31.458			te	13.847			te	11.835			te	10.906			te	21.068
20181024_Cdx2-HNF4-ItgB1Series007		20190307_ItgB1-Gata6-Rab11-Series006	20190329_ItgB1-Gata6-Laminin-Series004	20180206_Lam-647-ItgB1-Phal-Series010	20191107_ItgB1-HNF4a-Gata6_Series032
epi	30.237	1.09105	1.09204	epi	20.291	0.981962	1.10551	epi	17.756	2.21165	2.08133	epi	13.18	1.78103	1.80785	epi	16.406	1.58546	1.51134
te	32.99			te	19.925			te	39.27			te	23.474			te	26.011
epi	31.855	1.11075		epi	16.142	1.23857		epi	20.757	2.17811		epi	11.967	1.83914		epi	13.055	1.51498
te	35.383			te	19.993			te	45.211			te	22.009			te	19.778
epi	29.86	1.07431		epi	22.466	1.09601		epi	17.48	1.85423		epi	10.03	1.80339		epi	9.057	1.43359
te	32.079			te	24.623			te	32.412			te	18.088			te	12.984
20181024_Cdx2-HNF4-ItgB1Series004		20190307_ItgB1-Gata6-Rab11-Series005	20191222_ItgB1-Hnf4a-ColIV_Series036					20191107_ItgB1-HNF4a-Gata6_Series027
epi	27.988	1.31317	1.22774	epi	17.453	1.10015	1.1658	epi	7.788	1.54956	1.45861					epi	24.402	1.48332	1.41196
te	36.753			te	19.201			te	12.068							te	36.196
epi	38.789	1.22586		epi	16.814	1.21779		epi	9.59	1.55203						epi	18.568	1.40225
te	47.55			te	20.476			te	14.884							te	26.037
epi	48.161	1.14418		epi	13.157	1.17945		epi	13.601	1.27424						epi	13.636	1.35032
te	55.105			te	15.518			te	17.331							te	18.413
20181024_Cdx2-HNF4-ItgB1Series003		20190307_ItgB1-Gata6-Rab11-Series002									20191107_ItgB1-HNF4a-Gata6_Series022
epi	45.544	1.3398	1.3607	epi	11.544	0.999047	1.0801									epi	22.523	1.67416	1.68159
te	61.02			te	11.533											te	37.707
epi	47.58	1.31633		epi	9.417	1.03844										epi	15.278	1.68281
te	62.631			te	9.779											te	25.71
epi	50.926	1.42597		epi	7.544	1.20281										epi	10.644	1.68781
te	72.619			te	9.074											te	17.965
20181024_Cdx2-HNF4-ItgB1Series001		20190307_ItgB1-Gata6-Rab11-Series001									20191107_ItgB1-HNF4a-Gata6_Series018
epi	35.775	1.21154	1.25682	epi	17.331	0.961456	0.904712									epi	13.854	1.49329	1.35647
te	43.343			te	16.663											te	20.688
epi	39.137	1.42287		epi	15.274	0.915543										epi	9.683	1.31034
te	55.687			te	13.984											te	12.688
epi	42.732	1.13603		epi	11.089	0.837136										epi	8.18	1.26577
te	48.545			te	9.283											te	10.354
20181025_Cdx2-HNF1_Series004		20181114_ItgB1_GM130_Laminin-Series009									20191222_ItgB1-Hnf4a-ColIV-Series041
epi	44.467	1.19504	1.22903	epi	14.588	0.85728	0.920237									epi	6.478	1.28913	1.37848
te	53.14			te	12.506											te	8.351
epi	36.401	1.01777		epi	12.737	0.930046										epi	7.912	1.38107
te	37.048			te	11.846											te	10.927
epi	30.68	1.47428		epi	10.107	0.973385										epi	9.507	1.46524
te	45.231			te	9.838											te	13.93
20181025_Cdx2-HNF1_Series003		20181114_ItgB1_GM130_Laminin-Series008									20191222_ItgB1-Hnf4a-ColIV-Series034
epi	38.777	1.19875	1.2211	epi	21.07	1.45164	1.70964									epi	10.399	1.52034	1.52482
te	46.484			te	30.586											te	15.81
epi	47.756	1.14568		epi	19.012	1.31096										epi	13.058	1.4696
te	54.713			te	24.924											te	19.19
epi	32.388	1.31888		epi	12.871	2.36633										epi	9.546	1.58454
te	42.716			te	30.457											te	15.126
20181027_Cdx2-pMyoII-ItgB1_Series018	20181211_ItgB1-Rab11-ColIV_Series020									20191222_ItgB1-Hnf4a-ColIV-Series024
epi	21.526	1.16032	1.17418	epi	17.046	1.30459	1.24947									epi	19.298	1.55353	1.53185
te	24.977			te	22.238											te	29.98
epi	21.335	1.02226		epi	18.03	1.43184										epi	14.731	1.49406
te	21.81			te	25.816											te	22.009
epi	21.312	1.33995		epi	23.881	1.01198										epi	11.384	1.54796
te	28.557			te	24.167											te	17.622
20181027_Cdx2-pMyoII-ItgB1_Series017	20181211_ItgB1-Rab11-ColIV_Series017									20191222_ItgB1-Hnf4a-ColIV-Series020
epi	21.868	1.03055	1.20596	epi	36.289	0.994544	1.3536									epi	20.079	1.40664	1.49496
te	22.536			te	36.091											te	28.244
epi	22.829	1.35954		epi	27.093	1.34289										epi	15.828	1.48913
te	31.037			te	36.383											te	23.57
epi	28.984	1.22778		epi	17.459	1.72335										epi	11.115	1.58911
te	35.586			te	30.088											te	17.663
20181027_Cdx2-pMyoII-ItgB1_Series016	20181211_ItgB1-Rab11-ColIV_Series008									20180206_Lam-ItgB1-Phal-Series020
epi	23.786	1.51286	1.55493	epi	48.1	1.14231	1.32387									epi	10.522	1.25385	1.39955
te	35.985			te	54.945											te	13.193
epi	29.646	1.53589		epi	38.492	1.23867										epi	13.359	1.38618
te	45.533			te	47.679											te	18.518
epi	32.704	1.61604		epi	29.658	1.59063										epi	17.395	1.55861
te	52.851			te	47.175											te	27.112
20181027_Cdx2-pMyoII-ItgB1_Series015	20181202_ItgB1-Par6_ColIV-Series006										20180206_Lam-ItgB1-Phal-Series018
epi	28.202	1.22123	1.33786	epi	19.231	1.46035	1.29136									epi	11.422	1.43495	1.28276
te	34.441			te	28.084											te	16.39
epi	31.443	1.24072		epi	16.02	1.08639										epi	10.72	1.1959
te	39.012			te	17.404											te	12.82
epi	22.656	1.55164		epi	12.287	1.32734										epi	8.955	1.21742
te	35.154			te	16.309											te	10.902
20181027_Cdx2-pMyoII-ItgB1_Series013	20190316_ItgB1-Gata6-B-Cat_Series006									20180206_Lam-ItgB1-Phal-Series001
epi	44.969	1.1348	1.1806	epi	28.382	1.18237	1.16965									epi	9.581	1.44505	1.53626
te	51.031			te	33.558											te	13.845
epi	39.312	1.30662		epi	21.98	1.11347										epi	13.15	1.44852
te	51.366			te	24.474											te	19.048
epi	33.519	1.10036		epi	17.741	1.21312										epi	15.345	1.71522
te	36.883			te	21.522											te	26.32
20181027_Cdx2-pMyoII-ItgB1_Series012	20190329_ItgB1-Pat6-ColIV_Series010										20180206_Lam-ItgB1-Phal-Series015
epi	35.3	1.36365	1.46658	epi	9.388	1.40307	1.49808									epi	12.28	1.31262	1.32637
te	48.137			te	13.172											te	16.119
epi	30.087	2.08808		epi	7.837	1.44902										epi	15.973	1.35961
te	62.824			te	11.356											te	21.717
epi	24.78	0.948023		epi	11.667	1.64215										epi	13.692	1.30689
te	23.492			te	19.159											te	17.894
277	66.781			20190329_ItgB1-Pat6-ColIV_Series006										20180206_Lam-ItgB1-Phal-Series014
20181027_Cdx2-pMyoII-ItgB1_Series009	epi	13.015	1.35505	1.37448									epi	21.712	1.57945	1.58317
epi	37.278	1.1271	1.22027	te	17.636											te	34.293
te	42.016			epi	15.516	1.31123										epi	17.986	1.59341
epi	36.423	1.18653		te	20.345											te	28.659
te	43.217			epi	19.763	1.45717										epi	13.965	1.57666
epi	29.946	1.34719		te	28.798											te	22.018
te	40.343			20190329_ItgB1-Pat6-ColIV_Series005										20180206_Lam-ItgB1-Phal-Series013
20181027_Cdx2-pMyoII-ItgB1_Series007	epi	9.142	1.37136	1.52809									epi	18.669	1.78976	1.7453
epi	22.068	1.31099	1.5675	te	12.537											te	33.413
te	28.931			epi	9.576	1.76848										epi	14.826	1.80177
epi	22.219	1.85467		te	16.935											te	26.713
te	41.209			epi	10.897	1.44443										epi	13.036	1.64437
epi	27.357	1.53683		te	15.74											te	21.436
te	42.043			20190329_ItgB1-Pat6-ColIV-Series004										20180206_Lam-ItgB1-Phal-Series012
20181027_Cdx2-pMyoII-ItgB1_Series006	epi	11.576	1.30166	1.34979									epi	12.252	1.4538	1.47104
epi	20.607	1.5238	1.4294	te	15.068											te	17.812
te	31.401			epi	12.562	1.34374										epi	17.32	1.46599
epi	25.289	1.45004		te	16.88											te	25.391
te	36.67			epi	10.285	1.40399										epi	14.591	1.49332
epi	30.765	1.31435		te	14.44											te	21.789
te	40.436			20190329_ItgB1-Pat6-ColIV-Series003										20180206_Lam-ItgB1-Phal-Series011
20181027_Cdx2-pMyoII-ItgB1_Series005	epi	10.454	1.36484	1.50278									epi	17.488	1.52127	1.46163
epi	17.884	1.11586	1.09652	te	14.268											te	26.604
te	19.956			epi	8.362	1.5055										epi	14.347	1.4295
epi	21.135	1.08739		te	12.589											te	20.509
te	22.982			epi	6.235	1.63801										epi	12.515	1.43412
epi	28.585	1.0863		te	10.213											te	17.948
te	31.052			20190239_ItgB1-Gata6-Laminin-Series007									20180206_Lam-ItgB1-Phal-Series008
20181027_Cdx2-pMyoII-ItgB1_Series004	epi	13.083	1.3701	1.2326									epi	10.811	1.69198	1.72903
epi	32.376	1.23669	1.4914	te	17.925											te	18.292
te	40.039			epi	15.454	1.13835										epi	13.838	1.64041
epi	26.027	1.41326		te	17.592											te	22.7
te	36.783			epi	17.928	1.18937										epi	16.202	1.85471
epi	20.006	1.82425		te	21.323											te	30.05
te	36.496			20190239_ItgB1-Gata6-Laminin-Series006									20180206_Lam-ItgB1-Phal-Series003
20181027_Cdx2-pMyoII-ItgB1_Series003	epi	31.29	1.54449	1.52187									epi	11.419	1.20352	1.29376
epi	36.88	1.50672	1.45904	te	48.327											te	13.743
te	55.568			epi	26.76	1.488										epi	13.834	1.29861
epi	30.098	1.38667		te	39.819											te	17.965
te	41.736			epi	18.373	1.53312										epi	19.446	1.37915
epi	23.672	1.48374		te	28.168											te	26.819
te	35.123			20181202_ItgB1-Rab11-ColIV-Series007									20180206_Lam-ItgB1-Phal-Series007
20181204_ItgB1-GM130-Laminin-Series005	epi	28.588	0.690744	1.07226									epi	14.608	1.22255	1.1906
epi	19.305	1.57975	1.96609	te	19.747											te	17.859
te	30.497			epi	19.073	1.21565										epi	12.449	1.14258
epi	13.143	2.21989		te	23.186											te	14.224
te	29.176			epi	15.181	1.31039										epi	10.064	1.20668
epi	9.956	2.09863		te	19.893											te	12.144
te	20.894
20181204_ItgB1-GM130-Laminin-Series002
epi	10.267	1.72796	1.64044
te	17.741
epi	13.96	1.67937
te	23.444
epi	20.082	1.51399
te	30.404
20181028_Cdx2-pMyoII-ItgB1_Series012
epi	38.243	1.40135	1.40982
te	53.592
epi	33.874	1.32532
te	44.894
epi	37.336	1.50279
te	56.108
20181028_Cdx2-pMyoII-ItgB1_Series011
epi	22.995	1.28502	1.17505
te	29.549
epi	25.628	1.09657
te	28.103
epi	36.721	1.14357
te	41.993
20181028_Cdx2-pMyoII-ItgB1_Series010
epi	40.181	1.37194	1.34119
te	55.126
epi	34.286	1.45727
te	49.964
epi	32.293	1.19435
te	38.569
20181028_Cdx2-pMyoII-ItgB1_Series008
epi	39.032	1.03203	1.2326
te	40.282
epi	29.632	1.38415
te	41.015
epi	30.206	1.28163
te	38.713
20181028_Cdx2-pMyoII-ItgB1_Series007
epi	28.308	1.23753	1.26998
te	35.032
epi	37.685	1.31142
te	49.421
epi	37.754	1.26098
te	47.607
20181028_Cdx2-pMyoII-ItgB1_Series006
epi	24.619	1.26207	1.20714
te	31.071
epi	25.214	1.22825
te	30.969
epi	28.665	1.1311
te	32.423
20181028_Cdx2-pMyoII-ItgB1_Series004
epi	14.871	1.19434	1.02673
te	17.761
epi	19.582	0.982382
te	19.237
epi	17.424	0.903466
te	15.742
20181028_Cdx2-pMyoII-ItgB1_Series003
epi	24.338	1.33499	1.21127
te	32.491
epi	21.104	1.02222
te	21.573
epi	21.862	1.2766
te	27.909
20181028_Cdx2-pMyoII-ItgB1_Series001
epi	30.167	1.26284	1.40933
te	38.096
epi	23.904	1.44679
te	34.584
epi	19.577	1.51836
te	29.725
20190212_ItgB1_Gata6_Twist_Series012
epi	20.921	1.34224	1.39364
te	28.081
epi	16.912	1.38322
te	23.393
epi	12.049	1.45547
te	17.537
20190212_ItgB1_Gata6_Twist_Series007
epi	15.334	1.22629	1.24678
te	18.804
epi	17.699	1.09424
te	19.367
epi	13.266	1.41979
te	18.835
20181204_ItgB1-Rab11-ColIV-Series004
epi	11.661	1.33393	1.34072
te	15.555
epi	15.714	1.35071
te	21.225
epi	12.521	1.33751
te	16.747
20181204_ItgB1-Rab11-ColIV-Series003
epi	17.088	1.35797	1.39433
te	23.205
epi	17.72	1.45175
te	25.725
epi	19.307	1.37328
te	26.514

## Sheet: Blebbistatin Treatment
Control			Treated
20200821	angle		20200821	angle
	118.617			109.859
	147.287			88.368
	108.811
	119.394
20200723-n3	Angle		20200723-n3	Angle
	109.859			135.264
	88.368			76.369
	167.521			97.679
	203.499
	113.341
	107.489
20200723-n2	Angle		20200723-n2	Angle
	109.997			63.169
	76.537			34.409
				129.268
			20200709	angle
				85.705
				67.477
				101.392

## Sheet: Rock inhibition
Ctrl			Y27632
n-1	Angle		n-1	Angle
Ctrl-1	55.645		treated-1	234.847
Ctrl-2	102.919		treated-2	238.527
Ctrl-3	108.835		treated-3	254.267
Ctrl-4	98.237
n-2	Angle		n-2	Angle
Ctrl-1	81.82		treated-1	187.625
Ctrl-2	37.525		treated-2	115.191
			treated-3	118.201
n-3	Angle		n-3	Angle
Ctrl-1	50.823		treated-1	84.586
Ctrl-2	231.723		treated-2	214.219
Ctrl-3	23.342		treated-3	39.832
Ctrl-4	157.593

[truncated: 2 more sheets: Human Embryos - Carnegie, Human Embryos MZG unpublished]
